# Supplementary material for: Glia inflammation and cell death pathways drive disease progression in preclinical and early AD
Source: EMBO Mol Med. 2025 Oct 10;17(11):3064–79. doi: 10.1038/s44321-025-00316-1 (PMC12603189; doi:10.1038/s44321-025-00316-1)
Supplement: Supplementary file 3 — Source data Fig. 1 [file 44321_2025_316_MOESM3_ESM.zip]

Archive with 47 entries (34 files):
- Figure 1/
- Figure 1/.DS_Store
- __MACOSX/Figure 1/._.DS_Store
- Figure 1/1H/
- Figure 1/1O/
- Figure 1/1F/
- Figure 1/1A/
- Figure 1/1G/
- Figure 1/1N/
- Figure 1/1I/
- Figure 1/1B/
- Figure 1/1E/
- Figure 1/1P/
- Figure 1/1J/
- Figure 1/1M/
- Figure 1/1H/data.xlsx
- __MACOSX/Figure 1/1H/._data.xlsx
- Figure 1/1O/data.xlsx
- __MACOSX/Figure 1/1O/._data.xlsx
- Figure 1/1F/.DS_Store
- __MACOSX/Figure 1/1F/._.DS_Store
- Figure 1/1F/top30_GO.xlsx
- __MACOSX/Figure 1/1F/._top30_GO.xlsx
- Figure 1/1A/stats.xlsx
- __MACOSX/Figure 1/1A/._stats.xlsx
- Figure 1/1G/.DS_Store
- __MACOSX/Figure 1/1G/._.DS_Store
- Figure 1/1G/data.xlsx
- __MACOSX/Figure 1/1G/._data.xlsx
- Figure 1/1N/top30_GO.xlsx
- __MACOSX/Figure 1/1N/._top30_GO.xlsx
- Figure 1/1I/stats.xlsx
- __MACOSX/Figure 1/1I/._stats.xlsx
- Figure 1/1B/.DS_Store
- __MACOSX/Figure 1/1B/._.DS_Store
- Figure 1/1B/top30_GO.xlsx
- __MACOSX/Figure 1/1B/._top30_GO.xlsx
- Figure 1/1E/.DS_Store
- __MACOSX/Figure 1/1E/._.DS_Store
- Figure 1/1E/stats.xlsx
- __MACOSX/Figure 1/1E/._stats.xlsx
- Figure 1/1P/data.xlsx
- __MACOSX/Figure 1/1P/._data.xlsx
- Figure 1/1J/top30_GO.xlsx
- __MACOSX/Figure 1/1J/._top30_GO.xlsx
- Figure 1/1M/stats.xlsx
- __MACOSX/Figure 1/1M/._stats.xlsx
