# Supplementary material for: Glia inflammation and cell death pathways drive disease progression in preclinical and early AD
Source: EMBO Mol Med. 2025 Oct 10;17(11):3064–79. doi: 10.1038/s44321-025-00316-1 (PMC12603189; doi:10.1038/s44321-025-00316-1)
Supplement: Supplementary file 3 — Source data Fig. 1 [file 44321_2025_316_MOESM3_ESM.zip › Figure 1/1H/data.xlsx]

## Sheet: Sheet 1
diagnosis	value
CN A-	-0.511575
CN A-	-0.143473
CN A-	-0.459195
CN A-	-0.52982
CN A-	-1.52866
CN A-	-0.0957967
CN A-	-0.235365
CN A-	0.369226
CN A-	-0.328558
CN A-	0.545669
CN A-	-0.664508
CN A-	-1.23968
CN A-	-1.17759
CN A-	-0.956765
CN A-	-1.16933
CN A-	-0.343673
CN A-	-0.852231
CN A-	-0.866809
CN A-	-0.250135
CN A-	-0.549575
CN A-	-0.559594
CN A-	-1.67283
CN A-	-0.19146
CN A-	-0.534026
CN A-	-0.837271
CN A-	-0.271956
CN A-	-0.464171
CN A-	0.0936276
CN A-	-0.566921
CN A-	-0.950811
CN A-	-0.207455
CN A-	0.0219913
CN A-	0.624663
CN A-	-0.814278
CN A-	-0.0994388
CN A-	-1.47552
CN A-	0.0650721
CN A-	-0.846359
CN A-	-1.26511
CN A-	-2.057
CN A-	-0.383511
CN A-	-1.47165
CN A-	-1.05521
CN A-	-1.34913
CN A-	0.325396
CN A-	-1.04613
CN A-	-1.08967
CN A-	-0.502766
CN A-	-1.62961
CN A-	-1.29152
CN A-	-1.31899
CN A-	-0.910512
CN A-	-0.488536
CN A-	-1.04621
CN A-	-0.118351
CN A-	-1.2321
CN A-	-0.208546
CN A-	-0.547451
CN A-	-0.769743
CN A-	-0.772285
CN A-	-0.862894
CN A-	-0.829008
CN A-	-2.47696
CN A-	-0.857628
CN A-	-0.148623
CN A-	-1.5744
CN A-	0.221097
CN A-	-0.944669
CN A+	-0.462325
CN A+	-0.0624615
CN A+	0.263983
CN A+	1.31982
CN A+	1.39622
CN A+	3.43221
CN A+	-0.874529
CN A+	-0.39767
CN A+	0.0854714
CN A+	-0.231006
CN A+	1.82934
CN A+	0.44942
CN A+	-1.32148
CN A+	-1.04921
CN A+	-0.831593
CN A+	0.551598
CN A+	0.638376
CN A+	-0.619485
CN A+	0.0436254
CN A+	-0.516054
CN A+	-0.203776
CN A+	1.01331
CN A+	1.03295
CN A+	-0.739314
CN A+	-1.90937
CN A+	-0.0274831
CN A+	0.311314
CN A+	-0.744426
CN A+	-1.24875
CN A+	0.108616
CN A+	-0.989398
CN A+	0.779764
CN A+	0.0637999
CN A+	0.720109
CN A+	-0.813323
CN A+	-0.89834
CN A+	-1.15033
CN A+	-0.285296
CN A+	-1.22549
CN A+	-0.514444
CN A+	0.128568
CN A+	0.642458
CN A+	-0.471057
CN A+	-0.227864
CN A+	-0.252869
CN A+	-0.546208
