# Supplementary material for: Glia inflammation and cell death pathways drive disease progression in preclinical and early AD
Source: EMBO Mol Med. 2025 Oct 10;17(11):3064–79. doi: 10.1038/s44321-025-00316-1 (PMC12603189; doi:10.1038/s44321-025-00316-1)
Supplement: Supplementary file 3 — Source data Fig. 1 [file 44321_2025_316_MOESM3_ESM.zip › Figure 1/1O/data.xlsx]

## Sheet: Sheet 1
diagnosis	value
CN A-	-1.06354
CN A-	-0.229344
CN A-	-0.981489
CN A-	-1.32961
CN A-	-1.38814
CN A-	-0.243452
CN A-	-0.861018
CN A-	-0.333682
CN A-	-0.183749
CN A-	-0.589569
CN A-	-0.912312
CN A-	-1.5072
CN A-	-1.54396
CN A-	-1.83647
CN A-	-1.16504
CN A-	-0.171077
CN A-	-0.349487
CN A-	-0.855257
CN A-	-0.356591
CN A-	-0.903487
CN A-	-0.344706
CN A-	-1.38075
CN A-	-0.732923
CN A-	-0.478418
CN A-	-0.290437
CN A-	-0.803447
CN A-	-1.10679
CN A-	-1.00963
CN A-	-0.507704
CN A-	-0.909821
CN A-	-1.09787
CN A-	-0.65198
CN A-	-0.299762
CN A-	-0.425024
CN A-	-0.48408
CN A-	-1.44039
CN A-	-0.120847
CN A-	-0.455155
CN A-	-1.36825
CN A-	-1.99379
CN A-	-1.21572
CN A-	-1.59274
CN A-	-0.574285
CN A-	-0.95471
CN A-	-0.664229
CN A-	-1.04895
CN A-	-1.62717
CN A-	-0.678144
CN A-	-0.949714
CN A-	-1.76569
CN A-	-1.84116
CN A-	-1.53098
CN A-	-0.413201
CN A-	-0.0154015
CN A-	-0.068155
CN A-	-0.923502
CN A-	-0.410299
CN A-	-0.366174
CN A-	-0.889785
CN A-	-0.331236
CN A-	-0.400378
CN A-	-1.12778
CN A-	-1.84279
CN A-	-1.16346
CN A-	-0.525397
CN A-	-1.18772
CN A-	-1.12168
CN A-	-0.880601
CI A+	1.6195
CI A+	0.985175
CI A+	-0.097485
CI A+	-0.533113
CI A+	-0.156162
CI A+	0.751225
CI A+	0.466565
CI A+	0.90641
CI A+	0.0737053
CI A+	-0.218745
CI A+	2.53812
CI A+	0.759252
CI A+	-0.53047
CI A+	1.31254
CI A+	0.45188
CI A+	0.10616
CI A+	1.74288
CI A+	-1.51831
CI A+	-1.47621
CI A+	0.7862
CI A+	-0.00559656
CI A+	-0.234568
CI A+	1.48336
CI A+	-0.223541
CI A+	-0.926609
CI A+	0.470248
CI A+	0.624693
CI A+	0.584249
CI A+	0.811349
CI A+	-0.39439
CI A+	1.67868
CI A+	3.32913
CI A+	3.59332
CI A+	0.419744
CI A+	1.06856
CI A+	0.405158
CI A+	1.3834
CI A+	0.219209
CI A+	1.68756
CI A+	-0.697039
CI A+	2.2828
CI A+	0.242692
CI A+	0.0634232
CI A+	-0.595673
CI A+	0.939231
CI A+	0.718865
CI A+	0.413481
CI A+	0.178462
CI A+	-0.0248831
CI A+	0.590079
CI A+	1.32802
CI A+	2.1463
CI A+	-0.838263
CI A+	1.06839
CI A+	0.191475
CI A+	1.28687
CI A+	-1.15283
CI A+	-0.184824
CI A+	-1.10568
CI A+	-0.0175456
CI A+	-1.13092
CI A+	1.73032
CI A+	-0.34265
CI A+	0.433981
CI A+	0.285976
CI A+	1.00303
CI A+	-0.0356796
CI A+	1.83854
CI A+	-0.557031
CI A+	-0.228697
CI A+	0.0646625
CI A+	0.457196
CI A+	1.93977
CI A+	1.05506
CI A+	1.517
CI A+	-0.0811869
CI A+	-0.737116
CI A+	0.301516
CI A+	-0.0256158
CI A+	0.357833
CI A+	2.85078
CI A+	2.88861
CI A+	1.98659
CI A+	1.8716
CI A+	-0.921298
CI A+	-1.02858
CI A+	-0.752897
CI A+	-0.471438
CI A+	0.897919
CI A+	0.743986
CI A+	-0.502174
CI A+	-0.0773599
CI A+	0.707253
CI A+	1.47842
CI A+	-0.458206
CI A+	0.316657
CI A+	-0.218639
CI A+	0.254363
CI A+	1.45058
CI A+	0.0984412
CI A+	-0.459795
CI A+	0.711364
CI A+	0.89042
CI A+	0.202091
CI A+	0.105848
CI A+	0.0549615
CI A+	0.825777
CI A+	-0.318035
CI A+	1.02141
CI A+	2.15147
CI A+	-0.0583752
CI A+	-0.146037
CI A+	0.734312
CI A+	0.944545
CI A+	0.894527
CI A+	-0.222168
CI A+	1.13777
CI A+	1.35767
CI A+	0.374364
CI A+	-0.126098
CI A+	2.17592
CI A+	0.781852
CI A+	1.27877
CI A+	1.20847
CI A+	-0.177284
CI A+	1.22123
CI A+	-0.408999
CI A+	0.0308923
CI A+	-0.366727
CI A+	-1.15097
CI A+	-1.07654
CI A+	-1.06558
CI A+	-1.37757
CI A+	-0.750002
CI A+	-0.413463
CI A+	0.537782
CI A+	0.397953
CI A+	0.393415
CI A+	-0.770522
CI A+	0.626723
CI A+	-1.22142
CI A+	-0.258803
CI A+	-0.0914505
CI A+	-1.51768
CI A+	-0.0866191
CI A+	-0.660533
CI A+	-0.981984
CI A+	-1.20984
CI A+	-0.953022
CI A+	-0.39401
CI A+	-0.713683
CI A+	0.433637
CI A+	0.721627
CI A+	0.28436
CI A+	1.43971
CI A+	-1.27255
CI A+	1.42834
CI A+	0.984956
CI A+	-0.828195
CI A+	0.412745
CI A+	-0.0817141
CI A+	1.50856
CI A+	2.78518
CI A+	2.3548
CI A+	-0.618595
CI A+	-0.325537
CI A+	0.25558
CI A+	0.253261
CI A+	-0.538579
CI A+	-0.166553
CI A+	-1.25794
CI A+	-0.112897
CI A+	0.871397
CI A+	0.493479
CI A+	-0.75012
CI A+	-0.0139669
CI A+	2.07907
CI A+	-1.41801
CI A+	-0.394255
CI A+	-1.02843
CI A+	-0.383761
CI A+	-0.291631
CI A+	-1.35423
CI A+	-0.0980837
CI A+	0.302058
CI A+	-0.539971
CI A+	-0.402055
CI A+	-0.762843
CI A+	0.653097
CI A+	0.725787
CI A+	0.993979
CI A+	1.33255
CI A+	1.15676
CI A+	0.443356
CI A+	0.478842
CI A+	0.846966
CI A+	-1.53039
CI A+	0.125149
CI A+	-0.338172
CI A+	1.46167
CI A+	0.718482
CI A+	0.654963
CI A+	0.880426
CI A+	0.703106
CI A+	-0.232189
CI A+	-0.814242
CI A+	0.165767
CI A+	1.71077
CI A+	-0.378673
CI A+	-0.423133
CI A+	-0.323317
CI A+	-0.0243936
CI A+	-1.37862
CI A+	0.588173
CI A+	-0.391703
CI A+	2.18074
CI A+	1.22422
CI A+	0.922105
CI A+	-0.953094
CI A+	-0.48689
CI A+	0.872558
CI A+	-0.483612
CI A+	0.849739
CI A+	1.50899
CI A+	0.30084
CI A+	-0.566793
CI A+	0.365476
CI A+	-0.328265
CI A+	0.20387
CI A+	1.22589
CI A+	-0.985941
CI A+	0.275472
CI A+	2.01901
CI A+	-0.181109
CI A+	0.255619
CI A+	0.0462149
CI A+	0.524198
CI A+	-0.736101
CI A+	1.346
CI A+	0.56533
CI A+	-0.363478
CI A+	0.632038
CI A+	1.82829
CI A+	0.517675
CI A+	-0.0500917
CI A+	-0.540219
CI A+	0.341078
CI A+	2.43724
CI A+	0.76968
CI A+	-0.319378
CI A+	-0.0149126
CI A+	1.12444
CI A+	-0.913977
CI A+	0.343094
CI A+	0.808742
CI A+	-0.611997
CI A+	2.21737
CI A+	-1.06613
CI A+	-0.122056
CI A+	-0.303833
CI A+	-0.0799878
CI A+	-0.654008
CI A+	-0.105414
CI A+	-0.800857
CI A+	-0.561951
CI A+	-0.519796
CI A+	-0.486417
CI A+	1.34994
CI A+	-0.675892
CI A+	1.96106
CI A+	1.1345
CI A+	1.34193
CI A+	0.295919
CI A+	-0.149019
CI A+	-1.0714
CI A+	-1.17619
CI A+	0.286382
CI A+	-0.0379019
CI A+	0.745971
CI A+	0.615313
CI A+	0.563698
CI A+	-0.323323
CI A+	-0.14883
CI A+	1.6484
CI A+	1.00136
CI A+	1.30384
CI A+	0.638803
CI A+	-0.609926
CI A+	-0.828321
CI A+	-0.0353435
CI A+	1.65742
CI A+	1.45862
CI A+	-0.362554
CI A+	-1.22233
CI A+	-0.449716
CI A+	0.618445
CI A+	-0.762125
CI A+	3.19772
CI A+	0.136436
CI A+	0.500395
CI A+	0.453927
CI A+	0.662057
CI A+	-0.233563
CI A+	-0.703854
CI A+	-0.492356
CI A+	0.38689
CI A+	-0.00502559
CI A+	3.07738
CI A+	2.06414
CI A+	-0.0286517
CI A+	-0.117921
CI A+	1.30262
CI A+	1.65885
CI A+	-0.125602
CI A+	-0.0872599
CI A+	2.12064
