# Supplementary material for: Glia inflammation and cell death pathways drive disease progression in preclinical and early AD
Source: EMBO Mol Med. 2025 Oct 10;17(11):3064–79. doi: 10.1038/s44321-025-00316-1 (PMC12603189; doi:10.1038/s44321-025-00316-1)
Supplement: Supplementary file 3 — Source data Fig. 1 [file 44321_2025_316_MOESM3_ESM.zip › Figure 1/1F/top30_GO.xlsx]

## Sheet: Sheet1
ID	Description	p.adjust
GO:0007409	axonogenesis	4.4856e-09
GO:0061564	axon development	4.4856e-09
GO:0048812	neuron projection morphogenesis	4.4856e-09
GO:0031175	neuron projection development	4.4856e-09
GO:0120039	plasma membrane bounded cell projection morphogenesis	1.66474e-08
GO:0048667	cell morphogenesis involved in neuron differentiation	1.69572e-08
GO:0048666	neuron development	1.80571e-08
GO:0010975	regulation of neuron projection development	1.10112e-07
GO:0032989	cellular component morphogenesis	1.67549e-07
GO:0120035	regulation of plasma membrane bounded cell projection organization	1.88912e-07
GO:0031344	regulation of cell projection organization	2.08236e-07
GO:0000902	cell morphogenesis	2.46862e-07
GO:0050808	synapse organization	9.09085e-07
GO:0007411	axon guidance	2.59002e-06
GO:0097485	neuron projection guidance	2.59002e-06
GO:0007416	synapse assembly	3.29396e-05
GO:0034330	cell junction organization	0.000100071
GO:0099536	synaptic signaling	0.00104723
GO:0009101	Metabolic regulation	0.00119942
GO:0099537	trans-synaptic signaling	0.0015551
GO:0050772	positive regulation of axonogenesis	0.00157471
GO:0006457	protein folding	0.00157471
GO:0007268	chemical synaptic transmission	0.00157471
GO:0098916	anterograde trans-synaptic signaling	0.00157471
GO:0022603	regulation of anatomical structure morphogenesis	0.0015967
GO:0010976	positive regulation of neuron projection development	0.00208572
GO:0051960	regulation of nervous system development	0.00667519
GO:0060322	head development	0.00721278
GO:0007420	brain development	0.00727788
GO:0034329	cell junction assembly	0.00743138
