# Supplementary material for: Glia inflammation and cell death pathways drive disease progression in preclinical and early AD
Source: EMBO Mol Med. 2025 Oct 10;17(11):3064–79. doi: 10.1038/s44321-025-00316-1 (PMC12603189; doi:10.1038/s44321-025-00316-1)
Supplement: Supplementary file 3 — Source data Fig. 1 [file 44321_2025_316_MOESM3_ESM.zip › Figure 1/1A/stats.xlsx]

## Sheet: Sheet 1
protein
