# Supplementary material for: Glia inflammation and cell death pathways drive disease progression in preclinical and early AD
Source: EMBO Mol Med. 2025 Oct 10;17(11):3064–79. doi: 10.1038/s44321-025-00316-1 (PMC12603189; doi:10.1038/s44321-025-00316-1)
Supplement: Supplementary file 3 — Source data Fig. 1 [file 44321_2025_316_MOESM3_ESM.zip › Figure 1/1G/data.xlsx]

## Sheet: Sheet 1
diagnosis	value
CN A-	-1.06354
CN A-	-0.229344
CN A-	-0.981489
CN A-	-1.32961
CN A-	-1.38814
CN A-	-0.243452
CN A-	-0.861018
CN A-	-0.333682
CN A-	-0.183749
CN A-	-0.589569
CN A-	-0.912312
CN A-	-1.5072
CN A-	-1.54396
CN A-	-1.83647
CN A-	-1.16504
CN A-	-0.171077
CN A-	-0.349487
CN A-	-0.855257
CN A-	-0.356591
CN A-	-0.903487
CN A-	-0.344706
CN A-	-1.38075
CN A-	-0.732923
CN A-	-0.478418
CN A-	-0.290437
CN A-	-0.803447
CN A-	-1.10679
CN A-	-1.00963
CN A-	-0.507704
CN A-	-0.909821
CN A-	-1.09787
CN A-	-0.65198
CN A-	-0.299762
CN A-	-0.425024
CN A-	-0.48408
CN A-	-1.44039
CN A-	-0.120847
CN A-	-0.455155
CN A-	-1.36825
CN A-	-1.99379
CN A-	-1.21572
CN A-	-1.59274
CN A-	-0.574285
CN A-	-0.95471
CN A-	-0.664229
CN A-	-1.04895
CN A-	-1.62717
CN A-	-0.678144
CN A-	-0.949714
CN A-	-1.76569
CN A-	-1.84116
CN A-	-1.53098
CN A-	-0.413201
CN A-	-0.0154015
CN A-	-0.068155
CN A-	-0.923502
CN A-	-0.410299
CN A-	-0.366174
CN A-	-0.889785
CN A-	-0.331236
CN A-	-0.400378
CN A-	-1.12778
CN A-	-1.84279
CN A-	-1.16346
CN A-	-0.525397
CN A-	-1.18772
CN A-	-1.12168
CN A-	-0.880601
CN A+	-0.31722
CN A+	-0.196223
CN A+	0.141859
CN A+	1.35859
CN A+	1.25803
CN A+	1.82098
CN A+	0.684375
CN A+	-0.312382
CN A+	-0.318793
CN A+	-0.245617
CN A+	1.59668
CN A+	0.07951
CN A+	-0.6594
CN A+	0.42134
CN A+	-0.891365
CN A+	0.97297
CN A+	0.708984
CN A+	-0.0702647
CN A+	-0.425454
CN A+	-0.144846
CN A+	-0.423317
CN A+	1.21274
CN A+	1.66587
CN A+	-0.0192432
CN A+	-1.14117
CN A+	-0.651803
CN A+	0.815308
CN A+	-0.320158
CN A+	-0.935286
CN A+	-0.427139
CN A+	-0.708339
CN A+	0.338607
CN A+	0.171264
CN A+	0.0409517
CN A+	-0.700055
CN A+	-0.341204
CN A+	-0.897208
CN A+	-0.146094
CN A+	0.011131
CN A+	-0.729863
CN A+	0.201478
CN A+	0.25948
CN A+	-0.323902
CN A+	-0.0138644
CN A+	-0.448272
CN A+	-0.293071
