# Supplementary material for: Glia inflammation and cell death pathways drive disease progression in preclinical and early AD
Source: EMBO Mol Med. 2025 Oct 10;17(11):3064–79. doi: 10.1038/s44321-025-00316-1 (PMC12603189; doi:10.1038/s44321-025-00316-1)
Supplement: Supplementary file 3 — Source data Fig. 1 [file 44321_2025_316_MOESM3_ESM.zip › Figure 1/1N/top30_GO.xlsx]

## Sheet: Sheet1
ID	Description	p.adjust	qvalue
GO:0007409	axonogenesis	7.94078e-15	6.57995e-15
GO:0007411	axon guidance	9.67074e-13	8.01344e-13
GO:0097485	neuron projection guidance	9.67074e-13	8.01344e-13
GO:0010975	regulation of neuron projection development	3.096e-11	2.56543e-11
GO:0006935	chemotaxis	4.1763e-11	3.46059e-11
GO:0042330	taxis	4.1763e-11	3.46059e-11
GO:0050808	synapse organization	4.1763e-11	3.46059e-11
GO:0050770	regulation of axonogenesis	9.85533e-10	8.16639e-10
GO:0007416	synapse assembly	3.02993e-08	2.51068e-08
GO:0050920	regulation of chemotaxis	1.05149e-07	8.7129e-08
GO:0051962	positive regulation of nervous system development	2.36119e-07	1.95655e-07
GO:0051960	regulation of nervous system development	5.39267e-07	4.46851e-07
GO:0061025	membrane fusion	9.40426e-07	7.79263e-07
GO:0050772	positive regulation of axonogenesis	9.40426e-07	7.79263e-07
GO:0006457	protein folding	2.39215e-06	1.9822e-06
GO:0031346	Metabolic regulation	2.49096e-06	2.06408e-06
GO:0034329	cell junction assembly	2.53746e-06	2.10261e-06
GO:0008038	neuron recognition	3.00245e-06	2.48791e-06
GO:0050767	regulation of neurogenesis	3.73446e-06	3.09448e-06
GO:0050922	negative regulation of chemotaxis	4.74721e-06	3.93367e-06
GO:1901890	positive regulation of cell junction assembly	6.9389e-06	5.74977e-06
GO:0050807	regulation of synapse organization	1.10918e-05	9.19094e-06
GO:0050769	positive regulation of neurogenesis	1.4297e-05	1.18469e-05
GO:0050803	regulation of synapse structure or activity	1.83595e-05	1.52132e-05
GO:1905475	regulation of protein localization to membrane	2.07056e-05	1.71572e-05
GO:1901888	regulation of cell junction assembly	2.07056e-05	1.71572e-05
GO:0050804	modulation of chemical synaptic transmission	2.49612e-05	2.06836e-05
GO:0099177	regulation of trans-synaptic signaling	2.56513e-05	2.12554e-05
GO:0061387	regulation of extent of cell growth	2.92139e-05	2.42074e-05
GO:0060326	cell chemotaxis	3.45246e-05	2.8608e-05
