# Supplementary material for: Glia inflammation and cell death pathways drive disease progression in preclinical and early AD
Source: EMBO Mol Med. 2025 Oct 10;17(11):3064–79. doi: 10.1038/s44321-025-00316-1 (PMC12603189; doi:10.1038/s44321-025-00316-1)
Supplement: Supplementary file 3 — Source data Fig. 1 [file 44321_2025_316_MOESM3_ESM.zip › Figure 1/1B/top30_GO.xlsx]

## Sheet: Sheet 1
Description	p.adjust	qvalue
positive regulation of lipid metabolic process	0.0489975	0.0181828
negative regulation of protein localization	0.0489975	0.0181828
positive regulation of phospholipid biosynthetic process	0.0489975	0.0181828
regulation of phosphatidylcholine metabolic process	0.0489975	0.0181828
regulation of lipid metabolic process	0.0489975	0.0181828
internal protein amino acid acetylation	0.0489975	0.0181828
negative regulation of mitochondrial membrane potential	0.0489975	0.0181828
negative regulation of membrane potential	0.0489975	0.0181828
Golgi localization	0.0489975	0.0181828
regulation of long-term synaptic depression	0.0489975	0.0181828
positive regulation of phospholipid metabolic process	0.0489975	0.0181828
organelle inheritance	0.0489975	0.0181828
Golgi inheritance	0.0489975	0.0181828
phospholipid homeostasis	0.0489975	0.0181828
regulation of phospholipid biosynthetic process	0.0489975	0.0181828
regulation of cellular response to heat	0.0489975	0.0181828
NADH regeneration	0.0489975	0.0181828
axonal transport of mitochondrion	0.0489975	0.0181828
positive regulation of superoxide anion generation	0.0489975	0.0181828
long-chain fatty acid import into cell	0.0489975	0.0181828
canonical glycolysis	0.0489975	0.0181828
glucose catabolic process to pyruvate	0.0489975	0.0181828
mitochondrion distribution	0.0489975	0.0181828
glycolytic process through glucose-6-phosphate	0.0489975	0.0181828
regulation of synapse maturation	0.0489975	0.0181828
response to lead ion	0.0489975	0.0181828
NAD catabolic process	0.0489975	0.0181828
regulation of superoxide anion generation	0.0489975	0.0181828
regulation of tubulin deacetylation	0.0489975	0.0181828
lipid import into cell	0.0489975	0.0181828
