# Supplementary material for: Glia inflammation and cell death pathways drive disease progression in preclinical and early AD
Source: EMBO Mol Med. 2025 Oct 10;17(11):3064–79. doi: 10.1038/s44321-025-00316-1 (PMC12603189; doi:10.1038/s44321-025-00316-1)
Supplement: Supplementary file 3 — Source data Fig. 1 [file 44321_2025_316_MOESM3_ESM.zip › Figure 1/1E/stats.xlsx]

## Sheet: Sheet 1
EntrezGeneSymbol2	Padj	log2fc
14-3-3 protein gamma	6.15352e-58	0.837899
PPP3CA|PPP3R1	7.62679e-36	0.707599
DLG2	4.54814e-33	0.513999
PPP3R1	1.41729e-31	0.367967
CHN1	2.21481e-31	0.197603
LRRN1:CD	5.22398e-30	1.15292
GPI	9.07087e-30	0.551476
TCEAL5	2.14168e-29	0.485054
PDE1B	4.94903e-29	0.28634
NRGN	5.28463e-28	0.705662
STMN2	5.94093e-28	0.446764
GAP43	1.50243e-27	0.587991
YWHAZ	1.70906e-27	0.427442
PPP1R1A	1.16186e-26	0.324567
SPC25	1.63759e-26	1.67672
SMOC1	1.82308e-26	0.362699
NEFH	2.14928e-26	0.410271
RND1	1.33004e-25	0.201563
STMN1	1.58672e-25	0.426903
CHCHD7	6.54567e-25	0.323033
HAX1	8.35647e-25	0.520988
SLIT2	1.19015e-24	0.442958
DNAJB9	1.48782e-24	0.376341
STAR	7.97144e-24	0.376631
EFHD2	1.15443e-23	0.311822
VISL1	1.93557e-23	0.42885
RABL6	2.78301e-23	0.257716
UBE2Z	7.30331e-23	0.267389
GGE2D	8.58046e-23	0.257605
ELAVL2	9.24719e-23	0.334256
YWHAE	1.14852e-22	0.396189
DCLK1	1.30329e-22	0.472655
PLEKHO2	2.97447e-22	0.308473
14-3-3 protein beta/alpha	5.33877e-22	0.384314
PDCD5	6.74412e-22	0.440948
TECK	8.40845e-22	0.230628
HPRT1	9.34466e-22	0.491981
SHANK3	2.6557e-21	0.233224
CALB2	3.62011e-21	0.395356
HAGHL	3.94824e-21	0.183841
MARE3	4.92279e-21	0.348605
ACES	5.25297e-21	0.462518
VPS4A	6.681e-21	0.11288
UBL4A	1.29732e-20	0.260781
NSFL1C	1.34846e-20	0.269394
GARS1	2.61435e-20	0.417354
SYNE2	3.28053e-20	0.321468
C5orf38	3.60716e-20	1.09705
HOPX	4.75821e-20	0.254037
SYT5	8.36305e-20	0.297921
HOMER1	1.37531e-19	0.176215
PLCB1	1.38073e-19	0.505443
GAS7	1.44551e-19	0.121471
TXNRD1	3.92604e-19	0.353503
STMN3	7.77197e-19	0.255758
PRDX3	8.72235e-19	0.310777
NEFL	1.03569e-18	0.441117
PHYHIPL	1.1555e-18	0.397548
BOLA3	1.60825e-18	0.155141
UCHL1	1.61558e-18	0.391667
Cardiotrophin-1	1.70311e-18	0.723801
DOC2B	1.86947e-18	0.294912
HPCL1	2.24882e-18	0.129647
COX5A	2.90494e-18	0.188232
CAMLG	3.66973e-18	0.122475
MAGI2	4.18327e-18	0.295357
SH3BGRL2	4.26652e-18	0.426851
GGCT	4.5692e-18	0.174323
PEX14:N-term	5.92906e-18	0.19174
CLINT1	5.93279e-18	0.255831
MARCKSL1	6.95649e-18	0.286276
AMPH	6.98967e-18	0.400945
ITSN1	8.81234e-18	0.108246
14-3-3 eta	1.12697e-17	0.348638
AAGAB	1.34851e-17	0.13972
DLG4	1.42492e-17	0.154076
SMURF1	2.36325e-17	0.105093
CHKB	3.90068e-17	0.213697
SUMO3	3.93466e-17	0.33335
TCEAL3	5.23785e-17	0.134885
MAP1LC3A	1.23319e-16	0.335608
ATOX1	1.67275e-16	0.262008
TAGLN3	1.84454e-16	0.410648
CRK	2.7028e-16	0.227676
MDH1	3.31477e-16	0.277814
CRKL	5.68519e-16	0.296925
DDAH1	8.0714e-16	0.315464
SHP-2	9.23324e-16	0.47774
STX7	1.12434e-15	0.272753
UBE2V2	1.35391e-15	0.291482
VTI1B	1.39596e-15	0.257487
AGAP3	1.785e-15	0.119227
NUDC:CS	1.80687e-15	0.148804
STAMBPL1	2.13755e-15	0.267839
FAF2	2.55018e-15	0.218931
CSRP3	2.98657e-15	0.36996
ASB9	3.04949e-15	0.537935
SARP-2	4.1841e-15	0.364284
FIS1	4.89124e-15	0.155509
LIN7A	5.89025e-15	0.139959
PEBP1	6.30008e-15	0.245503
TPT1	1.01627e-14	0.264467
OTULIN	1.1599e-14	0.163021
RAF1	1.18891e-14	0.117087
DTD1	1.21423e-14	0.31312
BAG6	1.22174e-14	0.25124
IGBP1	1.31183e-14	0.171018
EIF4G2	1.5167e-14	0.182001
HAGH	1.60841e-14	0.401125
CAB39L	2.00616e-14	0.329877
TMOD3	2.15662e-14	0.360913
CAB39	3.42758e-14	0.319491
BASP1	5.079e-14	0.435067
GGA1	5.49512e-14	0.326906
PIN1	6.29829e-14	0.212119
GDA	6.66871e-14	0.325257
TMOD2	7.24767e-14	0.128381
WWC1	8.03928e-14	0.138555
MMP-10	8.80236e-14	0.205752
NT5DC3	9.62216e-14	0.208173
EIF4B	9.85553e-14	0.156085
PTPA	1.20369e-13	0.454736
ME1	1.26753e-13	0.310224
EPN1	1.28281e-13	0.134097
CTNNBIP1	1.37501e-13	0.22994
SPP1	1.82789e-13	0.271114
RN215:ECD	2.10808e-13	0.0557288
TWF2	2.45061e-13	0.304079
ARF1	2.6852e-13	0.284374
CCDC50	3.13781e-13	0.1246
AHSA1	3.32957e-13	0.0759126
PRKCG	3.54321e-13	0.308357
UBQLN2	3.67559e-13	0.293451
SNCG	3.75075e-13	0.285236
PPM1B	3.75156e-13	0.236672
PDLIM4	3.94059e-13	0.187304
PEA15	4.6921e-13	0.393597
UBQLN4	5.66463e-13	0.258369
SMAP1	5.89261e-13	0.085097
AKT3	6.19906e-13	0.298814
TXNL1	6.86181e-13	0.309856
RAD23B	6.918e-13	0.325626
FKBP1A	8.56239e-13	0.367744
RANBP3	1.01168e-12	0.135273
PFDN2	1.03844e-12	0.119534
Spastin:MIT	1.17565e-12	0.174113
NCALD	1.31185e-12	0.0739143
CISD1	1.34562e-12	0.238161
PDLIM5	1.57125e-12	0.412993
EHD3	1.65737e-12	0.268835
TBCB	1.72333e-12	0.288109
GABBR1	1.85712e-12	0.150015
EYA2	1.91816e-12	0.220038
IDI1	2.53206e-12	0.289586
DNAJB8	2.9433e-12	0.279536
MAP1LC3B	3.92881e-12	0.262827
CKMT1A	4.72814e-12	0.41266
PFDN4	4.77157e-12	0.13874
FUBP1	5.06147e-12	0.216667
VPS26A	5.56049e-12	0.253393
GGA3	5.63942e-12	0.0683571
SHAN1	6.30393e-12	0.0489481
GABARAPL1	6.33639e-12	0.268779
UFC1	6.73639e-12	0.265828
YWHAQ	6.95216e-12	0.273482
CPLX1	1.30569e-11	0.340088
CACYBP	1.42092e-11	0.197715
OLR1	1.50733e-11	0.326076
MVB12B	1.57135e-11	0.241584
GLO1	1.76351e-11	0.321916
MAP2K1	2.0223e-11	0.11904
NCK2	2.19572e-11	0.126947
GBRAP	2.27493e-11	0.248233
CPLX3	2.67057e-11	0.129384
SMOC2	3.01916e-11	0.310977
NSE	3.52806e-11	0.291669
CPLX2	3.56727e-11	0.269788
GFAP	3.98436e-11	0.29198
UBE2N/UB2V1 Complex	4.28972e-11	0.376027
CRIM1:ECD	4.81236e-11	0.170561
NUDT3	4.97302e-11	0.167008
UBQLN3	5.00649e-11	0.206068
UBE2H	5.33183e-11	0.0484877
MAPK8	5.87672e-11	0.080477
DNAJC5B	6.15715e-11	0.246478
FHIT	6.42675e-11	0.183185
GSR	7.78548e-11	0.262942
CBR1	8.08328e-11	0.3093
GLUL	8.2629e-11	0.357958
SYT12	8.6472e-11	0.0433257
RAD23A	9.60486e-11	0.308891
ATE1	1.0149e-10	-0.186801
SPON1	1.04844e-10	0.208477
UBE2V1	1.08827e-10	0.326225
MAPK1	1.16731e-10	0.0783421
ISOC1	1.26368e-10	0.0786689
CYRIB	1.68826e-10	0.269325
ALK	1.86946e-10	0.0534934
PGP	1.91372e-10	0.142293
PARK7	1.93424e-10	0.24943
GSS	2.1922e-10	0.256478
STX1a	2.27361e-10	0.325088
PDE6D	2.29656e-10	0.0591452
SPART	2.47332e-10	0.0587829
SPINK13	2.62824e-10	0.061641
PSAT1	3.08195e-10	0.259151
HERC1	3.16235e-10	0.158965
ACADS	3.17568e-10	0.101838
GUK1	3.2243e-10	0.259978
AGR2	3.43927e-10	0.0487452
C1QL3	3.86427e-10	0.31248
Aldose reductase	4.18367e-10	0.215346
STX2	4.24271e-10	0.247566
RSPO2	4.32156e-10	0.226418
PSMA2	4.43523e-10	0.162415
HYKK	4.47199e-10	-0.109453
NCKIPSD	5.05874e-10	0.101427
SULF2	5.87938e-10	0.0936964
SYT1	6.45336e-10	0.280496
GAGE2B	6.8367e-10	0.096953
ADH1B	6.91537e-10	0.0555062
C11orf68	6.96441e-10	0.215493
EST3	8.7423e-10	0.187356
T132C:CD	8.97609e-10	0.103254
GFER	9.26987e-10	0.132296
CNOT9	9.54582e-10	0.116431
CAPN9	9.59283e-10	0.16991
TOLLIP	1.02423e-09	0.167997
DUT	1.02632e-09	0.101079
PRKAR1A	1.03015e-09	0.163863
ATP6V1F	1.03455e-09	0.250164
SUGT1	1.09775e-09	0.224717
CRIP2	1.22398e-09	0.153094
UBE2N	1.26111e-09	0.277483
AP1AR	1.79171e-09	0.455425
HSPD1	1.81688e-09	0.418563
C1QL1	1.85752e-09	0.216545
CCNYL1	1.93455e-09	0.0802988
MMP-16	2.08146e-09	0.162427
S100A13	2.08346e-09	-0.666893
ALDOA	2.14716e-09	0.219648
SNX15	2.27997e-09	0.289433
STX8	2.29463e-09	0.278876
TXNL4B	2.29949e-09	0.0800089
DNAJB2	2.32802e-09	0.0888701
CTNA1	2.34401e-09	0.0731749
MPI	2.35595e-09	0.096903
TPPP3	2.40212e-09	0.343323
PLAUR	2.70387e-09	0.268922
Glutathione S-transferase Pi	2.93735e-09	0.315845
STX6	3.01053e-09	0.166949
PGK1	3.59865e-09	0.108247
EPHA3	3.8725e-09	0.09114
CXCL16	3.91846e-09	0.231819
SVEP1:EGF-like domains 4-6	4.39864e-09	0.164206
NDRG4	5.00497e-09	0.252384
PPME1	5.1458e-09	0.0849199
BTG1	5.2944e-09	0.229778
CASC4	5.30278e-09	0.206441
STX3	6.06924e-09	0.186412
SCN2B	6.37655e-09	0.253165
IGF-II receptor	7.86278e-09	0.192595
CNOT1	8.18421e-09	0.0650905
RAB38	8.32484e-09	0.163363
OLFM1	8.38249e-09	0.34147
AP2A2	8.40381e-09	0.247689
QTRT2	8.75786e-09	0.0905861
CHIT1	8.80397e-09	0.839339
SNX12	9.38437e-09	0.303082
TP53I13	1.23727e-08	0.219143
DPY30	1.29656e-08	0.132542
IGDCC4	1.52099e-08	0.193601
RhoGDI	1.54618e-08	0.240287
DDRGK1	1.57859e-08	0.20143
UBE2D4	1.63915e-08	0.241942
SH3G2	1.67712e-08	0.139193
ATXN3	1.68063e-08	0.102553
SMAD4	1.8319e-08	0.0709835
SUMO2	1.88877e-08	0.0904589
EGLN1	1.89854e-08	-0.0570724
STX12	1.99787e-08	0.246906
CSTB	2.01e-08	0.159843
CFL2	2.07796e-08	0.38866
NAIF1	2.10226e-08	0.233585
RDH16	2.12323e-08	-0.153593
SV2A	2.13094e-08	0.0802664
TMED9	2.16863e-08	0.245742
SUMO4	2.62693e-08	0.0556832
ARFGAP2	2.62924e-08	0.0885914
ST13	2.79501e-08	0.380186
LGALSL	2.83324e-08	0.0620081
CNPY4	2.99811e-08	0.188375
DJB14:CD	3.05165e-08	0.0836867
MLEC	3.14402e-08	0.210525
SLAF5	3.26446e-08	0.150869
NCAM2	3.28485e-08	0.215594
PRRT2	3.61809e-08	0.255149
ADGRG1	3.70149e-08	0.298465
NIP7	3.82367e-08	-0.0461734
TPPP2	3.95184e-08	0.280475
CAMK2B	4.09472e-08	0.0790963
CINP	4.15068e-08	0.0709175
VAPA	4.2381e-08	0.204237
HSP90AB1	4.48724e-08	0.250888
PRKAR2B	4.53897e-08	0.177682
PDHX	4.87201e-08	0.0779694
AGFG1	5.13573e-08	0.10182
PNKP	5.31323e-08	-0.0556326
ACBD7	5.41121e-08	0.0574771
RP9	5.46523e-08	0.291971
SEMA4C	6.06662e-08	0.141705
CLCA2	6.25342e-08	0.065675
GOT2	6.32742e-08	0.257371
GALNT10	6.53279e-08	0.058842
TFPI	6.94265e-08	0.274132
MADCAM1	7.15799e-08	0.0831725
KAZALD1	7.68953e-08	0.204297
NUDT21	7.83295e-08	0.215637
RNF122	7.83821e-08	0.133293
ENAH	8.19525e-08	0.0738249
ARHGAP30	8.27576e-08	0.119785
HTRA2	8.43941e-08	0.223517
PRKG1	8.68134e-08	0.146954
GPC5	8.7323e-08	0.23724
UBASH3B	9.13726e-08	-0.0598654
L1CAM	9.28821e-08	0.263531
TSSC4	9.46703e-08	0.1052
FZD1	9.83316e-08	0.177323
NDUFV2	1.11817e-07	0.132953
UB2D3	1.13804e-07	0.291006
RHEX	1.13827e-07	0.0845951
TNRC6B	1.15341e-07	0.0612625
TTC9	1.1634e-07	0.154388
TNFRSF1A	1.21089e-07	0.186233
TNF sR-II	1.22406e-07	0.20334
GPHN	1.26365e-07	0.25946
LAMTOR3	1.27632e-07	0.0893207
NRX1B	1.28483e-07	0.301373
PCDHGA12	1.29095e-07	0.197343
PKB	1.2966e-07	0.186767
SFN	1.48255e-07	0.254831
SYT11	1.49862e-07	0.0615957
UBE2N|UBE2V2	1.51908e-07	0.32637
PSMB2	1.58344e-07	0.107087
UBE2D2	1.65049e-07	0.133946
VSIG2	1.69901e-07	0.109942
SYT4	1.70817e-07	0.200949
BMPER	1.76022e-07	0.169641
FAM221A	1.78175e-07	0.0624335
SLIT1	1.84152e-07	0.172605
SEPTIN11	1.86187e-07	0.18713
PGAM1	2.02375e-07	0.239662
SYAP1	2.06274e-07	0.062798
PPM1A	2.09172e-07	0.0749975
GFRA1	2.15488e-07	0.189683
PITPNA	2.1876e-07	0.17703
NFIA	2.19392e-07	0.155895
HS2ST1	2.21737e-07	0.103109
TNFSF12	2.28684e-07	0.211071
EVL	2.32386e-07	0.0809653
TGF-b1	2.50413e-07	0.135431
CNRIP1	2.56575e-07	0.341991
PAFAH1B2	2.64638e-07	0.163491
RTN1	2.69039e-07	0.0473498
GGT2	2.715e-07	0.175936
NR3C2	2.76737e-07	0.220129
MILR1	2.78408e-07	0.0439052
ERP44	2.80098e-07	0.171738
MRPL38	2.90986e-07	-0.0660765
PUF60	2.98785e-07	0.158117
FLII	3.06468e-07	0.0563578
PSMA7	3.23044e-07	0.444458
UBE2K	3.43986e-07	0.322713
AIF1L	3.52821e-07	0.191435
CDC34	3.55029e-07	0.107208
TBCA	3.61029e-07	-0.436247
PCDHGA10	3.63611e-07	0.187821
PRKAR1B	3.69733e-07	0.144366
DTD2	3.75157e-07	0.128484
B3GALT6	3.91182e-07	0.0555981
DDHD2	3.97112e-07	0.129989
PSMB3	4.10132e-07	0.0717068
HSP90AA1	4.28048e-07	0.261985
SYF2	4.45148e-07	0.132603
SELENOW	4.87229e-07	0.186699
REXO2	4.90085e-07	0.268311
NELFA	4.94587e-07	0.088539
PCDH17	5.002e-07	0.217981
HGF	5.27019e-07	0.189131
ARL11	5.30341e-07	0.100621
RORB	5.649e-07	-0.0548964
UGP2	5.86868e-07	0.153551
b2-Microglobulin	5.90664e-07	-0.0971642
ATF6B	5.94098e-07	0.172772
EFS	6.01656e-07	-0.0450561
DNM1	6.11268e-07	0.221743
PSMB5	6.16123e-07	0.15595
NAGPA	6.36604e-07	0.172835
MTMR7	6.83708e-07	-0.154712
RDX	6.96614e-07	0.178741
WNT10B	7.02048e-07	-0.127336
GRB2	7.29124e-07	0.18808
HS6ST1	7.35386e-07	0.238499
RBFOX2	7.37657e-07	0.051356
PCDHAC2	7.37734e-07	0.158801
TIPRL	7.52403e-07	0.274625
DTNA	7.5617e-07	0.0668021
ECI1	7.84116e-07	0.157108
TESC	8.01149e-07	0.0623716
CFC1	8.088e-07	0.138289
PGAM2	8.27762e-07	0.229942
CFTR	8.62469e-07	0.0874956
CAPN1|CAPNS1	8.64844e-07	0.256885
KCE1L:CD	8.75717e-07	0.277051
PPM1G	8.7639e-07	0.123167
LACTB2	9.13106e-07	0.180836
MEMO1	9.1496e-07	0.0601111
LPL	9.22601e-07	0.220269
PRTFDC1	9.22749e-07	0.0619968
HPD	9.38491e-07	0.159924
TIMP3	9.77656e-07	0.24144
PDXP	9.77997e-07	0.131974
LRRFIP2	9.98121e-07	0.173117
IL1RAPL1	1.01188e-06	0.103014
ARL4D	1.0849e-06	0.0900335
JTB	1.08536e-06	0.150206
GJD2	1.08671e-06	0.0538114
LRRT1	1.08742e-06	0.253101
CLEC4D	1.12092e-06	0.0299042
PSMB1	1.15533e-06	0.312479
HSPB6	1.24096e-06	0.339773
KIRREL3	1.24449e-06	0.171474
NDRG3	1.26259e-06	0.235456
EFHD1	1.28564e-06	0.235558
DEAF1	1.295e-06	0.102276
LRP11	1.31128e-06	0.237943
HSPBP1	1.31807e-06	0.0802319
CD58	1.32555e-06	0.12723
CHP1	1.35026e-06	0.154026
ARHGEF10	1.35048e-06	0.0601036
GPNMB:ECD	1.39056e-06	0.26459
XPNPEP1	1.5291e-06	0.158473
CRELD1	1.54057e-06	0.23905
CI061	1.54877e-06	0.238389
Malate dehydrogenase 2	1.58042e-06	0.221687
HJV	1.6109e-06	0.340056
TKT	1.64277e-06	0.0969021
Protein disulfide isomerase A3	1.80745e-06	0.134437
UBXN4:CD 1	1.86998e-06	0.162128
GPC2	1.87862e-06	0.0809582
RAB39B	1.88486e-06	0.0651258
DRAXIN	1.9261e-06	0.0484179
COG8	1.93032e-06	0.0445976
EIF2S2	2.05397e-06	-0.0529522
sLRP1:ECD	2.11357e-06	0.157171
UCK1	2.15926e-06	-0.0623849
RNASE2	2.17094e-06	0.067285
VTI1A	2.17575e-06	0.200016
PXDC2:ECD	2.19317e-06	0.1643
CD5:ECD	2.22108e-06	0.250198
Secretagogin	2.22931e-06	0.118519
ERBB3	2.28685e-06	0.19549
GALNT4	2.37048e-06	0.169187
SIGLEC7	2.41007e-06	0.294911
CPD	2.44927e-06	0.0896198
LRP10	2.46085e-06	0.144122
GIPC1	2.48945e-06	0.0877348
CBL	2.53011e-06	0.18274
DPYSL5	2.58673e-06	0.0728601
CRLF1	2.64462e-06	0.166114
FTL	2.65848e-06	0.236668
TNFRSF11B	2.77578e-06	0.245737
RCAN2	2.77821e-06	0.0933107
FTH1|FTL	2.78065e-06	0.225623
PUDP	2.91474e-06	0.120873
NUDCD3	2.92978e-06	0.0475609
UBE2G1	2.93281e-06	0.105282
IGFBP4	3.00557e-06	0.0764647
FOXO1	3.02631e-06	-0.258806
ANKRA2	3.03066e-06	0.0941181
PCDH9	3.04442e-06	0.206144
NECAB1	3.07557e-06	0.0957473
DSCAM	3.10004e-06	0.185097
TMPRSS5	3.14393e-06	0.249433
SGTB	3.14456e-06	0.256137
RDH13	3.37481e-06	0.0327334
GABARAPL2	3.38706e-06	0.155787
RAB13	3.39968e-06	0.124978
TSG101	3.43199e-06	0.161258
ATF6	3.43722e-06	0.222243
NUBP1	3.43985e-06	0.222723
PRKCB	3.56642e-06	0.145453
TSLP R	3.60357e-06	-0.0522093
ATG7	3.66712e-06	-0.0860214
PDLIM3	3.73007e-06	0.203899
ATP5PF	3.76819e-06	0.104653
TRABD2A	3.78653e-06	0.11005
GOLM1	3.79481e-06	0.152395
RWDD1	3.97206e-06	0.21977
CHRDL1	4.0936e-06	0.292317
Met	4.12326e-06	0.211103
LRFN4	4.1272e-06	0.167141
C1QL2	4.12988e-06	0.257692
PCP4L1	4.15147e-06	0.104426
ESPN	4.18442e-06	0.0407164
BOLA1	4.24216e-06	0.15043
MDM1	4.30869e-06	0.0862498
SPATA46	4.57989e-06	0.110871
CD83	4.74167e-06	0.16657
U2AF2	4.77597e-06	0.0875779
STARD10	4.87329e-06	0.205594
MER	4.93214e-06	0.163803
B3GALT5	4.95052e-06	0.135416
CDH7	5.16383e-06	0.14081
TATDN3	5.18416e-06	0.0752666
PLA2G12A	5.32749e-06	0.102838
COA4	5.34015e-06	0.0786734
ABR	5.38578e-06	0.163867
SMAD5	5.3915e-06	0.104664
SCAR3:region 1	5.50138e-06	0.0526511
LRRC3B	5.57137e-06	0.105236
FLRT1	5.57183e-06	0.0824841
OXCT1	5.63182e-06	0.127547
B4GALT2	5.81323e-06	0.253766
AK2	5.91813e-06	0.199776
GDAP1L1	6.01202e-06	0.106329
ADGRB2	6.07923e-06	0.238321
MIF	6.15825e-06	0.566383
INGR2:ECD	6.52375e-06	0.0682212
CCDC80	6.58348e-06	0.188556
PSMB4	6.59445e-06	0.338206
RFFL	6.98439e-06	0.114041
BPNT2	7.20486e-06	0.228281
HSPH1	7.24058e-06	0.0754402
CAPN2	7.26325e-06	0.100955
RELB	7.2684e-06	0.0461116
NXPH2	7.37004e-06	0.223844
OAT	7.48972e-06	0.0310254
SMNDC1	7.54717e-06	-0.0322158
NPPC	7.69279e-06	0.0473288
GPNMB:CD	7.74501e-06	0.0404072
EPS8L2	7.75857e-06	0.0557747
ASPH	7.80898e-06	0.138013
DNAJB12	7.90113e-06	0.178359
SVEP1:Sushi 15-18	8.1021e-06	0.154837
IL18BP	8.17126e-06	0.142336
GMFG	8.21448e-06	0.170095
CDKN3	8.31073e-06	0.0682634
KBTBD11	8.32384e-06	0.102993
SNRPF	8.33703e-06	-0.142491
Cadherin-11:ECD	8.66836e-06	0.221205
CA5A	8.8095e-06	0.0351564
RIC8A	8.86691e-06	0.158842
ADAM9	9.07221e-06	0.177466
PLCXD3	9.19785e-06	0.163655
PCLAF	9.25422e-06	0.252695
ATP1B1	9.29206e-06	0.0887492
CBS	9.43101e-06	0.0398827
IGFBPL1	9.47811e-06	0.124248
SLITRK4	9.97173e-06	0.21676
ZP4	1.01896e-05	0.0696019
ITGB2	1.02066e-05	0.0586326
TMX3	1.09429e-05	0.156054
RAB32	1.10406e-05	-0.0546857
TNFRSF11A	1.12581e-05	0.0764579
IL16	1.16349e-05	0.223974
PIK3R1	1.16825e-05	-0.0495882
NUDT5	1.17367e-05	0.0921898
NAPB	1.18036e-05	0.0407219
FSCN1	1.21661e-05	0.173711
GCNL2	1.22511e-05	0.0681766
PRKCSH	1.25552e-05	0.152797
TOR1AIP2	1.28666e-05	0.150707
DNER:ECD	1.29394e-05	0.162574
KCNMB3	1.31921e-05	0.0991304
CAMK1	1.33899e-05	0.10313
BORCS5	1.33927e-05	0.0640473
PPIA	1.34061e-05	0.130739
GPC1	1.36208e-05	0.219501
COQ7	1.36808e-05	-0.0402139
PLCD1	1.37285e-05	0.206046
GPC6	1.38195e-05	0.138752
MESD2	1.3849e-05	0.149686
PCDHA7	1.40149e-05	0.253033
PFN1	1.43624e-05	0.165164
HAAO	1.44364e-05	0.1944
NELL1	1.44466e-05	0.147322
PLD3	1.45831e-05	0.282276
AKR1A1	1.46079e-05	0.185402
MPG	1.46115e-05	-0.0508612
ASCC1	1.47333e-05	0.0881881
OXLD1	1.47793e-05	0.0328492
GDI2	1.48241e-05	0.192422
FIBP	1.49263e-05	-0.0609571
MVK	1.54938e-05	-0.0496995
TBXAS1	1.55298e-05	0.0489613
GAS1	1.56346e-05	0.168314
MAT2B	1.57956e-05	0.122634
DSCAML1	1.60709e-05	0.175651
DAPK1	1.60789e-05	-0.0518457
TMED2	1.61152e-05	0.0766959
HSPA1B	1.63017e-05	0.267505
SCLY	1.68772e-05	0.105718
KLF9	1.69492e-05	0.063532
CD109	1.70082e-05	0.181117
TENM4	1.73821e-05	0.0643148
FLRT3:ECD	1.77664e-05	0.123413
TOM1L1	1.78881e-05	0.0856783
CCL19	1.79277e-05	0.0680555
PGA4	1.7952e-05	0.0661131
SAMM50	1.84565e-05	0.0533522
MAGOHB	1.85913e-05	-0.0626147
TMPRSS15	1.87055e-05	-0.0636677
KIN	1.87581e-05	-0.0502867
DTX3L	1.93321e-05	-0.0512746
SLITRK5	1.95885e-05	0.203249
THOC1	1.96152e-05	-0.0514058
CRIP1	1.99148e-05	0.2691
EMC1	2.04158e-05	0.0272006
WARS1	2.05225e-05	0.240021
RALA	2.05442e-05	0.10558
NQO2	2.06616e-05	0.126061
OMD	2.08569e-05	0.100246
GMFB	2.10574e-05	0.241025
CHMP4A	2.12775e-05	0.303386
PTPRD	2.15041e-05	0.181084
TPMT	2.15182e-05	0.07813
FOXM1	2.15455e-05	-0.0506026
SCUBE3	2.15699e-05	0.24425
RBBP5	2.16739e-05	-0.0511604
ITM2B	2.22989e-05	0.145321
LYN	2.2446e-05	-0.0846167
RPA2	2.2494e-05	-0.0295557
SERPINB1	2.26112e-05	0.139334
GMEB2	2.28408e-05	-0.0541607
CRYBB1	2.29457e-05	0.121117
LMO4	2.3019e-05	-0.173061
TP53I3	2.3174e-05	0.20031
PCTP	2.32013e-05	0.105469
TNFRSF8	2.37444e-05	0.108473
DNASE1L2	2.39364e-05	0.144445
ANGL1:C-term	2.40608e-05	0.159767
DPEP2	2.41278e-05	0.167822
SEMA4B	2.41361e-05	0.0478549
PTPN4	2.45425e-05	0.0825539
SUOX	2.47944e-05	0.102333
ALDH3B1	2.4878e-05	-0.0515562
CD39	2.52887e-05	0.200898
FGFR-3:ECD	2.60605e-05	0.192906
CRMP1	2.60704e-05	0.0376834
P4HA2	2.62416e-05	0.0525373
Angiopoietin-2	2.65141e-05	0.192922
VEGF sR1	2.6695e-05	0.163577
PDIA6	2.76756e-05	0.171169
DLDH	2.76936e-05	0.23832
GALNT1	2.77625e-05	0.180245
EMC10	2.82585e-05	0.152598
ALPL	2.83381e-05	0.0778534
NUDT2	2.83869e-05	0.134718
GTF2I	2.90098e-05	-0.0565946
PSMB6	2.94443e-05	0.0370683
IGFBP-5	2.95343e-05	0.0908423
NAXE	2.96541e-05	0.143966
HSDL2	2.96627e-05	0.141973
PAM	2.99264e-05	0.272202
DC-SIGN	3.02268e-05	0.206427
SEPTIN5	3.06117e-05	0.106361
RNF8	3.07e-05	0.0898014
CSMD2	3.08207e-05	0.133411
COQ6	3.09322e-05	0.0613103
PLXND1	3.12849e-05	0.195249
CUL4B	3.1662e-05	0.0240097
CNN2	3.17952e-05	0.147038
DYNLL2	3.28192e-05	0.147183
PCBD1	3.36513e-05	0.118817
C2orf73	3.37194e-05	0.0777646
PALMD	3.38337e-05	0.217542
FKBP7	3.38799e-05	0.138996
INSRR	3.49201e-05	0.113893
PIGR	3.52924e-05	0.474027
LY86	3.59556e-05	0.141957
POLB	3.61171e-05	-0.0595435
TAX1BP1	3.70454e-05	0.121148
TFPI2	3.74961e-05	0.214274
ADAM12	3.77327e-05	0.0643731
CADM1	3.78236e-05	0.15818
UROD	3.78626e-05	0.185095
CAMK2N2	3.79173e-05	0.149653
S100P	3.89022e-05	0.0943634
POLR2K	3.91694e-05	0.0488424
PHYH	3.93627e-05	0.0941433
IGF1R	4.01133e-05	0.17766
MARE1	4.02071e-05	0.252164
CALY	4.08449e-05	0.2383
METTL24	4.20009e-05	0.151874
PEF1	4.27409e-05	0.131311
CRH	4.29628e-05	0.0634744
TYK2	4.37115e-05	0.0892676
EGFLAM	4.38784e-05	0.200958
RGS7	4.43944e-05	0.106816
Inhibin bB chain	4.46488e-05	0.186757
TOIP1:Perinuclear	4.54515e-05	0.142767
PCOLCE	4.58257e-05	0.0698913
CMC4	4.59485e-05	0.102453
ISM1	4.64528e-05	0.0427453
PSMC5	4.67131e-05	0.0482996
SKP1	4.78575e-05	-0.0604983
IL17RC	4.7871e-05	0.0945453
CANT1	4.83266e-05	0.0948139
RNF146	4.84411e-05	0.0249544
TIMD3	4.94551e-05	0.163824
ADPRS	4.99097e-05	0.199049
SRGAP2	4.99175e-05	0.0673601
ISLR2	4.99964e-05	0.232873
ACYP1	5.12198e-05	0.126469
CHRDL2	5.17938e-05	0.192506
SEC13	5.18132e-05	0.12897
DUSP21	5.24116e-05	0.0420393
HLA-G	5.26492e-05	0.190742
VWF	5.30557e-05	0.263288
SCG5	5.52568e-05	0.177105
DNAJB11	5.55405e-05	0.147613
B3GALT2	5.63815e-05	0.0756288
AIM2	5.67325e-05	0.0555789
YJU2	5.6781e-05	0.0407561
GCHFR	5.7157e-05	0.149444
HDHD2	5.75371e-05	0.222855
XG	5.82323e-05	0.0619077
DEFB113	5.87968e-05	0.082599
EZR	5.93534e-05	0.144144
BUD31	5.98475e-05	-0.0458253
NRG3	6.01505e-05	0.168971
FN1.2	6.01752e-05	0.193386
TRIML1	6.02786e-05	-0.0393256
NBL1	6.10069e-05	0.275084
TAFA5	6.13891e-05	0.133544
Azurocidin	6.34329e-05	-0.0565619
DYNC1LI1	6.34943e-05	0.047715
CABP7	6.46011e-05	-0.0673123
SHD	6.48199e-05	0.0371504
KDM4C	6.68512e-05	-0.0529881
SORCS1	6.81399e-05	0.186317
NMRK2	6.81459e-05	0.0366485
LDHA	6.81638e-05	0.452079
EXOSC5	6.91419e-05	-0.0304062
UNC5A	6.96177e-05	0.20773
LGALS4	7.08833e-05	-0.0457056
AFAP1L2	7.16474e-05	0.0744689
LILRA2	7.28233e-05	0.190154
CCPG1	7.32308e-05	0.0397233
RNASE1	7.32931e-05	0.29852
RIR2B	7.51293e-05	0.0429724
ATP13A1	7.53931e-05	0.122674
PPP2R5D	7.65907e-05	0.0505813
FGR	7.66365e-05	-0.0532431
IL1R1	7.66461e-05	0.145443
SCUBE1	7.66588e-05	0.176887
CD320	7.68464e-05	0.135722
SMIM24	7.69631e-05	0.159201
MATN3	7.75153e-05	0.179844
C43BP:PH domain	7.78804e-05	-0.0513397
KIAA1549L	7.97144e-05	0.268462
BRPF1	7.99124e-05	-0.0494095
DYNLRB2	8.02748e-05	0.0363274
NR1H4	8.07622e-05	0.0635913
PolyUbiquitin K63	8.10066e-05	0.108173
ACO1	8.15049e-05	0.165179
TBCC	8.15681e-05	0.0911745
HSPG2	8.26539e-05	0.164754
ANGPT4	8.38367e-05	-0.0509954
EDA2R	8.55026e-05	0.195204
EPHB3	8.5758e-05	0.0728006
TXNDC5	8.63906e-05	0.127013
PLXNC1	8.65311e-05	0.177192
UBL3	8.75801e-05	0.186744
GDF11|MSTN	8.7715e-05	0.131489
STOM	8.8263e-05	0.0290077
AIF1	9.00533e-05	0.164515
SHC1:SH2	9.00576e-05	0.0733226
MYL4	9.02323e-05	0.128879
PCYOX1L	9.04599e-05	0.119186
AGAP2	9.07871e-05	0.0623679
NTRK1	9.15051e-05	-0.0423142
SNX11	9.22999e-05	0.0751791
WTAP	9.23673e-05	0.15944
ETS2	9.37012e-05	0.0413591
TREM1	9.39165e-05	0.112109
MBD4	9.54734e-05	-0.048248
MAGE-3	9.65339e-05	-0.119772
MENT	9.65722e-05	0.051272
CSF-1	9.72344e-05	0.134397
MCEE	9.78044e-05	0.0666699
ITGA1|ITGB1	9.85562e-05	0.380514
ADGRB1	9.90363e-05	0.305525
PHF3	9.91175e-05	-0.0503391
STARD5	9.94399e-05	-0.0547137
LRP12	9.97541e-05	0.138943
MPZL1	0.000100513	0.0596969
FABP	0.000100534	0.265869
UNC119B	0.000101252	0.0662845
KCTD2	0.000102477	-0.171171
NTRK3	0.000102707	0.149671
GI24:ECD	0.000103883	0.130787
CD46	0.000104982	0.138959
OBCAM	0.000105752	0.230987
UMOD	0.000105779	0.245735
TXNL4A	0.000107926	0.0682622
RPRD1B	0.000108858	-0.0502278
HSPA8	0.000109048	0.128618
YAP1	0.000109968	0.156869
FUT10	0.000111962	0.233069
ST3GAL1	0.000111981	0.0630792
JAM2	0.000113755	0.121526
RDH12	0.000113839	0.0881015
NPNT	0.000117061	0.149468
PLA2G10	0.000118095	-0.0477381
GDF15	0.000118506	0.235888
PGLS	0.000121263	0.163356
CHST12	0.000121696	0.0984552
MFNG	0.000125389	0.105955
AP2B1	0.000125594	0.135987
LCN10	0.00012612	-0.0531447
Cadherin-12:ECD	0.000126702	0.100416
EPHA6	0.000127014	0.16852
CAMK4	0.000127132	0.0378794
ACP3	0.000127223	0.0400142
TNFSF8	0.000127368	0.133105
DBNL	0.000127874	0.14394
AK4	0.000130025	-0.043541
TMEM8B	0.000130524	0.0555947
PCDHGA2	0.00013153	-0.0460955
ZYX	0.000132133	0.122849
XXYLT1	0.000132482	0.204384
CABLES2	0.000132762	0.0443897
GFRA2	0.000133437	0.212984
ATG3	0.000135318	-0.0507996
CHFR	0.000135828	0.042405
RBM19	0.000136212	-0.0401052
TANK	0.000136988	-0.035096
STAMBP	0.000137024	-0.0467428
Apo E	0.000137252	0.113693
POU6F1	0.000137595	0.0753206
PLCG1	0.000138195	0.0344627
TTC1	0.000139178	0.171306
T132C:ECD	0.000140487	0.163926
SEMA4D	0.000141062	0.153638
VPS26B	0.000141649	0.0276807
ST6GALNAC5	0.00014223	0.114218
MARK3	0.00014309	0.05935
TPST1	0.00014408	0.156838
PENK	0.000144348	0.273842
TAFA4	0.000144803	0.0634968
Cytochrome P450 3A4	0.000145224	0.100808
MAD1L1	0.00014679	-0.0347674
C11orf87	0.000147515	0.0704187
LECT2	0.000148135	-0.216491
TPO	0.000149085	-0.0546244
PPP1R14A	0.000150246	0.0414031
EIF3G	0.000151251	0.133741
PTN	0.000151528	0.0906643
GLIPR1	0.000152718	0.0360688
DNAJC18	0.000152979	0.0524556
ZHX2	0.00015324	-0.0436375
LIMD1	0.00015939	0.141327
C1GALT1C1	0.000160102	0.160649
HAPLN4	0.000163	0.162411
CNTN3	0.000165331	0.161447
LGALS1	0.000166559	0.0628312
RBP5	0.000166871	-0.040831
Mammaglobin 2	0.000167943	0.0937563
Ephrin-A4	0.000168148	0.0804196
PCD10:ECD	0.000168431	0.150911
CHST2	0.000170267	-0.0564213
IFNA4	0.000172849	-0.0450095
EPHAA	0.000172969	0.184093
NPTN	0.000173463	0.178335
S100A5	0.000173538	0.0689845
CSNK2A1	0.000177082	-0.0597543
DYNLT1	0.000178142	-0.0539448
NELL2	0.000178474	0.125996
EIF1AD	0.000179442	0.0371607
ADGRB3	0.000179942	0.154178
RPS7	0.000180938	-0.0529613
CYGB	0.000181009	0.0311632
MAPK13	0.000181042	-0.0406133
K1467:C-term	0.000181211	0.215803
MYL9	0.000182046	0.181729
EHD1	0.000184673	0.145581
Lefty-A	0.000184929	0.209533
RHOG	0.000185259	0.0826177
DBNDD2	0.000186055	0.0488938
ADAMDEC1	0.000186536	-0.0518958
NCAN	0.000188147	0.157253
HSPB3	0.000189341	0.0371587
SHARPIN	0.000189366	0.0437331
EIF4H	0.000189411	0.150922
Fas, soluble	0.000189992	0.174922
FGF-8B	0.000193115	-0.0518797
NLGN1	0.000194401	0.227743
CHST4	0.000195505	-0.0435536
EFNB1	0.000195919	0.12437
NTRK2	0.000196084	0.161005
CLCA1	0.00019878	-0.0440908
CIB1	0.000200835	0.088293
TMEM185A	0.000204509	-0.0519403
CFH	0.000205463	0.0404767
GALNT16	0.000206644	0.150341
TMEM38B	0.000206974	0.0812956
PGM1	0.000207197	0.0519948
INPP4A	0.000208087	0.0420825
NCAM1	0.000208157	0.0412336
RNF141	0.000208376	-0.031772
FBLN7	0.000210279	0.156865
CLEC9A	0.000210303	0.0409141
TXD12	0.000213041	0.104126
CD99L2	0.0002137	-0.0436371
LIF	0.000216877	-0.0649551
ASAH1	0.000219072	-0.0567431
CST3	0.000219212	-0.0385602
BCAM	0.000222596	0.102909
PTP4A1	0.000227581	0.0278925
DCK	0.000227709	-0.0300478
FSTL4	0.000229802	0.226433
ANXA10	0.000230282	0.0518029
DMP4	0.000231228	0.127951
BCL10	0.000231873	-0.0402766
DNAJC27	0.000232213	0.0220144
ACAP2	0.000234661	-0.0427888
FABP1	0.000235425	-0.0461485
SEC61G	0.000236884	-0.0279662
GPC4	0.000238084	0.0415521
IFN-a/b R1	0.000239891	0.0822189
ARHGAP5	0.000240485	0.0357598
CASQ2	0.000242162	0.0569547
STAB2	0.000242346	-0.0514309
PRDX6	0.000245439	0.273118
DDX19A	0.000247455	-0.0466837
EMIL3:region 1	0.000248539	0.139358
FAM209B	0.000249632	0.0409433
ERLEC1	0.000251091	0.109474
EFEMP1	0.000252861	-0.0575959
HIBCH	0.000255218	0.13655
SULT1A1	0.000256677	-0.0406902
FLNA	0.000257855	0.129476
MAN1A2	0.000259967	0.122552
SDSL	0.000267387	0.049778
EPHA2	0.000269673	0.131995
IKBKB	0.000270104	0.0918444
KLHL2	0.000272063	0.121129
SELENOF	0.000272159	0.152437
ARHGEF1	0.00027391	-0.0445685
GNG12	0.000274241	-0.0541072
LRRC4	0.000276308	0.191125
CNPY3	0.000277363	0.0966126
UBE2L3	0.000277665	-0.0541571
NUDCD2	0.000280646	0.0865498
LDHB	0.000280841	0.132203
CISD2	0.00028148	-0.0445968
ACYP2	0.000283972	0.119044
SH3G3	0.00028549	0.0451125
CCDC115	0.000285904	-0.0232144
GAS6	0.000286599	0.113629
SYT17	0.000287202	-0.0505931
POLR1C	0.000288547	-0.0568682
SH3PXD2B	0.000288668	0.0788375
IGFLR1	0.000293747	0.200955
THBS4	0.000299784	0.168286
HSPA2	0.000300161	0.184975
VCX	0.000300912	0.0593012
PBRM1	0.000301335	-0.0496997
SEMA3A	0.000302198	-0.0503037
FUT2	0.000302362	0.0310998
VPS29	0.000303024	-0.145104
DNAJC19	0.000304623	-0.0510305
PSMA5	0.000306813	0.111243
HG2A	0.000309055	-0.0387783
PMPCA	0.000320878	0.0897058
MFGE8	0.000321157	0.211991
BCAN	0.000321318	0.156203
Ephrin-B3:ECD	0.000322317	0.120098
CETP	0.000323088	-0.0474088
nectin-1 gamma:ECD	0.000326868	0.145751
MMP19	0.000331583	0.192783
MUSTN1	0.000331884	0.157805
KIR2DL2	0.000332065	-0.0382102
NDNF	0.000333274	-0.0534738
CYBC1	0.000333843	0.17476
L3HYPDH	0.000335435	0.105171
POMK	0.000337349	0.100872
TYW3	0.000338694	-0.0332347
MAPK10	0.000339375	0.155915
CD22	0.000340291	-0.0491382
FTH1	0.000340989	0.0922521
AHCYL1	0.000342544	-0.0424148
ENO1	0.000345675	0.210682
CD68	0.000348879	0.178079
IL20RB	0.000351855	0.0373154
TBK1	0.000353403	-0.0468914
GTF2F2	0.000355434	-0.0457331
PLA2G7	0.000356866	0.130522
PYCARD	0.0003594	0.11191
SNPH	0.000360883	-0.0217769
INPP5E	0.000365454	-0.0237426
F176C:ECD	0.000366193	0.0442776
FUT8	0.000367977	0.197495
KPNA5	0.000372556	0.0535543
FST	0.000372846	-0.0469142
HBE1	0.000373601	0.164282
IKBKG	0.000374292	-0.0450933
SVIP	0.000382277	0.103313
CHRD	0.000383854	0.131191
SH3BP5	0.000384013	-0.0486388
SET	0.00038542	0.131015
GRIK2	0.000385705	0.0417608
FADD	0.000385797	0.0654
PRRG4	0.000387697	0.0489628
PGM5	0.000388115	0.206629
VSIG4	0.000388262	0.171556
TDP1	0.000389675	-0.0512307
HHIP	0.000392011	0.174226
C1QTNF1	0.0003932	0.121969
PLXNA4	0.000403601	0.19481
PES1	0.000406228	-0.0230082
KIF22	0.00040784	-0.0467981
ASRGL1	0.000409224	0.0377168
VASP	0.000411	0.152512
MXRA7	0.00041302	0.100592
Noggin	0.00041556	0.113984
ENPP5	0.000416313	0.160656
CYCS	0.000416982	0.114959
ITIH5	0.000418868	0.145265
SMTN	0.000420772	0.0337831
CDC25B	0.000421003	0.034133
EphB6	0.000423143	0.189734
LRP8	0.000425977	0.156855
TMPRSS6	0.000432525	-0.042422
ARL2BP	0.000434111	0.032452
LRRC59	0.000435773	-0.0431715
ASL	0.000436569	0.236286
BSG	0.00044037	0.108246
SFRP5	0.000440617	0.264839
SNX17	0.000442434	-0.0445302
FOLR2	0.000446121	0.164834
RGN	0.000446445	0.0480901
PPIL1	0.0004482	0.0517783
ECH1	0.000454822	0.0239492
MOB1A	0.000456556	-0.0404035
WFDC2	0.000460858	0.135525
NIPAL4	0.000467994	0.0280051
LIMD2	0.000468365	-0.0440432
APLP1	0.000469702	0.051045
DIAPH1	0.00047131	0.0425054
I-309	0.000471823	0.0477682
COL28A1	0.000473532	0.121126
AGRN	0.000475334	0.137985
VWC2L	0.00047598	0.0673348
PPP1R9B	0.000476051	-0.053832
C1GALT1|C1GALT1C1	0.0004789	0.160231
RGS4	0.000485317	-0.0182238
PGRMC1	0.000488383	0.102505
PRXL2A	0.00048952	0.0331324
CCN5	0.000490333	0.260748
MSMP	0.000492731	0.246287
GRN	0.00049413	0.106223
LCN1	0.000494158	-0.0528643
DDOST	0.000494196	0.139648
NEO1	0.000495483	0.110753
TRIM28	0.000499249	0.0981983
SREC-II:ECD	0.000504432	0.110206
ERBB2	0.000509315	-0.0406411
C1s	0.000510533	0.0627344
Dkk-4	0.000513223	0.146145
CST8	0.000513927	0.150753
K0494:C-term	0.00051409	0.390362
PTK7	0.000515723	0.101826
HMOX2	0.000517806	-0.0431705
LTBP4	0.000522138	0.124072
HK2	0.000525038	-0.0576691
IL-12 Rb1	0.000526839	-0.0469882
TSTA3	0.000528238	0.038571
NXPH1	0.000537973	0.209352
FN1.4	0.000540325	0.14879
Desmoglein-3	0.000540347	0.0784012
FLRT2	0.000543622	0.116227
MSC	0.000546901	0.0941071
PLXNA1	0.000551805	0.142435
ADAMTSL2	0.000551958	0.128417
RBM39	0.000553573	-0.0442294
RNASE4	0.000554011	0.110613
PCK1	0.000555526	-0.0469109
RAB18	0.000556051	0.175063
GFRA3	0.000559945	-0.0387551
TAGL	0.000560319	0.221179
SCO1	0.000562687	-0.0369295
JUND	0.000564816	0.0510372
APCDD1	0.000566086	0.0595823
SRXN1	0.000576058	0.114571
MRPL1	0.000576557	-0.0403698
TMEFF1	0.000579314	0.135747
CRBP	0.000581075	0.0985785
DOCK2	0.00058128	0.0495326
ADAM23	0.000581923	0.164201
MAP2K5	0.000588599	-0.0392533
LY75	0.000596735	0.166373
PALM	0.000601733	0.0385391
MAN1C1	0.000608841	0.167338
QPCTL	0.000611489	0.167465
RHOB	0.000613768	0.0354934
HAT1	0.000616112	-0.0219383
BMP-3b	0.000618584	0.0363606
MDP1	0.000626829	0.187415
MFAP2	0.000627018	0.10931
Beta-dystroglycan	0.000630498	0.124561
NAB1	0.000634833	-0.0369659
STATH	0.000635649	0.0703709
COL18A1	0.000648198	0.156953
ETV7	0.000648206	0.0291223
CD59	0.00064854	0.103184
CUTA	0.000649243	0.176955
AGT	0.000653831	-0.0702015
PRSS57	0.000658557	-0.0460052
CTHR1	0.000659582	0.110698
LMAN2L	0.000662924	0.0983456
HLA-DRB3	0.000665464	0.168298
COL6A3	0.000667876	0.140532
FGF4	0.000672987	-0.027163
FZD2	0.000673905	0.125424
MEF2C	0.000678942	-0.0215715
CCDC69	0.000679528	0.0951789
IFNGR1	0.000680055	0.0844385
PDGF-CC	0.000697033	0.122044
RFESD	0.000703979	0.0550731
PTPN6	0.000708507	-0.0394312
DMBT1	0.000708692	-0.0216439
CR1	0.000712857	0.175054
IFNA21	0.000726398	-0.0206494
NME1	0.000727314	0.106288
LRRT4:ECD	0.000729972	0.0228506
PCD10:CD	0.000730577	-0.0387517
PANK3	0.000745592	0.0576368
PARP11	0.000746141	-0.0461528
B3GAT1	0.000756854	0.163434
HMOX1	0.000757921	0.129703
CD1B	0.0007594	-0.0425247
NUCB2	0.000763679	0.0914403
PDPK1	0.000766062	-0.0473017
CNTN4	0.000769296	0.123158
SMS	0.000771514	0.0270555
MRC1	0.000773468	0.167282
ASPN	0.000782748	0.246582
CARTPT	0.000789124	-0.0458934
SF3B6	0.000793679	-0.0380662
SYT6	0.000801623	0.118211
RAB37	0.000804442	-0.0395865
G3BP2	0.000814899	0.118738
B4GALT6	0.000821853	0.130618
FXYD6	0.000822015	0.0792583
MANSC1	0.000829947	0.140669
NANP	0.000830146	-0.0439235
ARL15	0.000832214	0.0913347
GABPB1	0.000832963	-0.0176272
FAM20B	0.000835926	0.12247
LILRA4	0.00083651	0.130316
DPYSL3	0.000841198	0.173391
CADM2	0.000843855	0.134349
HORMAD2	0.000845659	0.0445166
EPHA7	0.000851178	0.0820495
CLTC	0.000855388	-0.0373207
FGL2	0.000861606	0.0526754
EPHB2	0.000866749	0.12668
ITGAL	0.000867399	-0.0170148
b-Catenin	0.000871088	0.0353188
TRMT112	0.000871497	0.0694795
PPM1F	0.000875939	0.165295
MRAS	0.000878295	-0.0418129
EML2	0.000888547	-0.0348684
PLXNB3	0.000891503	0.108887
PLVAP	0.000896864	-0.0336408
Neuropilin-2	0.00090257	0.0974081
KIAA0319L	0.000902891	0.0676974
PDGFD	0.000920531	0.0898929
FRDA	0.000921691	0.0240373
BROX	0.000922854	0.0281773
ARHGEF2	0.000930317	-0.0464171
PTPRJ	0.000942722	0.136005
CAST	0.000948528	0.0856157
FN1.3	0.00095041	0.159683
PLBD2	0.000950653	-0.0431549
SIRT5	0.000953074	0.0881912
RAB2B	0.000955415	-0.042341
CNN1	0.000974269	0.0493142
PLPBP	0.000974813	0.141717
SHC4	0.000976016	-0.040721
ECHS1	0.000980817	0.129048
TCF4	0.000984603	-0.0449295
TNR	0.000993368	0.131006
MICOS10	0.000994	0.0678654
DEFB103A	0.00100389	-0.0184989
SRL	0.00100438	-0.0379042
HNMT	0.0010108	0.119836
HMBS	0.00101487	0.269498
DDC	0.00101586	-0.0257849
VARS1	0.00102626	-0.042853
GLRX2	0.0010277	0.079888
ZC3H8	0.00102999	0.0255817
ADH1A	0.00103106	-0.0498323
GAGE2A	0.00103558	0.149908
CD97	0.00103909	0.052446
SPTLC1	0.0010453	0.0732975
SNTN	0.00104794	0.0228707
IL27|EBI3	0.00104799	-0.0377989
ANGL1:N-term	0.00105223	0.0432184
HS3ST3A1	0.00105987	0.0345123
NXF1	0.00106915	-0.0175952
Alkaline phosphatase, intestine	0.00107014	0.050807
BIN3	0.00107017	0.030918
CLM6	0.00107546	0.143679
AMGO2	0.00107828	0.0825914
FERMT3	0.00108546	0.0882159
TLNRD1	0.0010862	0.126624
ANGPT1	0.00109405	0.139744
TOP1	0.00110129	-0.0412098
fibulin 5	0.00112529	0.0799537
KIAA2013	0.00112698	-0.0409087
TPI1	0.00113003	0.103429
AIP	0.00114328	-0.0459834
CADM3	0.00114888	0.120805
CTSD	0.00115046	-0.0493412
GABR2:ECD	0.00116437	0.0739968
MAN1B1	0.00117556	0.0714841
PRTG	0.00117773	0.113269
MDGA2	0.00117855	0.15449
FAM241B	0.0011874	0.108658
GPR135	0.00119024	0.0386966
sFRP-3	0.00120304	0.113183
PRC1	0.00120519	-0.042182
SDF-1	0.00121156	0.23904
MAGE-6	0.00122074	0.0705788
PGR	0.00122778	0.136377
PAIP1	0.00122899	0.0229256
PRKCI	0.00123058	-0.0437178
FKBP4	0.00123348	0.182301
PSMD7	0.0012354	-0.0417038
RELL1	0.00124293	0.0249129
PIH1D1	0.00125244	0.0513604
CTSO	0.00125476	0.160663
PLCD3	0.00126216	-0.0360588
NDRG1	0.00126518	0.0332313
PON1	0.00127205	-0.0199521
CTDSPL	0.00128023	-0.0408019
FCRL6	0.00128212	-0.0451556
ILK	0.00128758	-0.0402768
JMJD6	0.00128988	0.0508033
PVR	0.00129303	-0.031377
NUDT9	0.0012977	0.10917
PDZK1	0.00130448	0.0196093
VWA1	0.00131431	0.0931697
DLL1	0.00132038	0.132745
EGF:ECD	0.00132667	0.113356
DHX8	0.00133074	-0.0411656
PLOD2	0.00133609	-0.148412
B4GALT1	0.00133679	0.187188
C3	0.00133881	-0.029865
SUMF2	0.00135731	0.104153
IL-6	0.00135928	-0.0592727
MGT5A	0.00136685	0.161014
LIGHT	0.00137545	-0.0476886
SIG14	0.00137566	0.256975
MPIF-1	0.00137685	0.192462
CD248	0.00137712	0.108408
MAP3K3	0.00138255	-0.0421632
RPE	0.00138975	0.0604358
IER3	0.00139264	-0.0469926
SLBP	0.00139283	-0.0554095
TMEM106B	0.00139497	0.0698107
EMG1	0.00140398	-0.0370993
DAP	0.0014073	-0.0407037
ARHGAP26	0.0014105	-0.0380784
NECAP2	0.00141083	0.103816
RBM17	0.0014132	-0.0369155
ATP23	0.00141334	0.0232247
PARVA	0.00142299	0.146458
IGSF8	0.00142725	0.156237
LAMA3	0.00143233	0.0301286
SCGF-beta	0.00143577	0.187357
SEZ6L	0.00143666	0.0690378
PTGDS	0.00143919	-0.0361078
CHMP2A	0.00144094	0.18159
GPR37	0.00144449	0.139187
CD300LF	0.00144694	-0.0173057
TNFRSF19	0.00144714	0.103452
APOB	0.00146235	0.0745487
ECRG4	0.00146446	-0.0442368
CMIP	0.00147265	-0.0419612
ACOX1	0.00148591	0.0991185
STXBP4	0.0014906	0.0358574
ULBP-1	0.00149404	-0.0465857
PIK3C3	0.00149541	-0.0363008
NMNAT1	0.00149961	-0.0380966
PATE1	0.00150279	-0.0373022
INSR	0.00151048	0.117955
CMA1	0.00151185	-0.0417146
AASDHPPT	0.00151294	0.132414
Carbonic Anhydrase X	0.00151587	0.174471
SKIL	0.00151869	0.0573116
QSOX1	0.00152173	0.124569
VASN	0.00152614	0.0921636
NCOA7	0.00152688	0.0360865
NUDT16L1	0.00152725	0.0778962
DOK2	0.0015285	-0.0469478
UFM1	0.00156861	0.0417181
VEGF-D	0.00157198	0.175636
KMT2D	0.00157585	-0.0441894
TPST2	0.00158217	0.137861
LARGE1	0.00158228	0.163103
CBX3	0.00159279	-0.0359219
UNC5B	0.00159567	0.104614
PSG6	0.00160537	-0.0201073
MAD2L1BP	0.00161081	0.0695586
MRTO4	0.00161087	-0.0642356
IGSF3	0.00162077	0.125031
BMPR1A	0.00162384	0.12224
CRIPT	0.0016262	-0.0368639
UBE2I	0.00162663	0.120739
RHG01:Rho-GAP	0.00162685	0.0975634
RBM22	0.00162905	0.0363828
METAP1	0.00163425	-0.0469553
IMPA1	0.00163604	0.0377275
PRKAA2|PRKAB2|PRKAG1	0.00164302	-0.042706
ARL6	0.00167777	0.0834222
HYAL4	0.00168101	-0.0187945
Galectin-7	0.00168247	-0.0336544
GREM2	0.00168253	0.0264382
VWA2	0.00170525	0.0792005
LGSN	0.00170807	0.0241042
LSM4	0.00171931	-0.0423997
SNRPG	0.00172772	-0.0406207
COMMD9	0.0017284	-0.0365051
SAP18	0.0017288	-0.0396281
VWC2	0.00173008	0.125144
NECTIN2	0.00173529	0.0417377
FZD8	0.00174866	0.097809
UXS1	0.00175504	0.0257724
ADAM29	0.00175662	-0.0200246
HGS	0.0017614	0.107122
MANF	0.0017727	0.0955582
THY1	0.00177831	-0.0836094
LRRTM2	0.00178114	0.141608
FSD1	0.00179296	0.023256
PREP	0.00179509	0.189794
DNM2	0.00179955	0.0669846
GALNT13	0.00181565	0.154174
SRM	0.00183454	0.03817
SMARCC1	0.00183927	-0.0278353
TEAD3	0.0018398	0.0328698
RAB3C	0.00186137	-0.0492747
SEPTIN6	0.00187474	-0.0319181
LTB4R	0.00188896	0.0576083
PKN2	0.00190998	0.0777158
TMEM52	0.00191083	-0.0198503
CEMIP2	0.00191419	0.0373846
MGP	0.00191806	0.228539
S100A16	0.00191943	0.0931787
PSMG4	0.00194678	0.01608
RBFOX1	0.00194881	0.0171818
BAG2	0.00196223	0.0338802
TWSG1	0.00196926	0.0830158
BMP7	0.00197427	0.0860483
DSC2	0.00204334	0.0943758
C7orf69	0.00204364	-0.0204503
FBXL4:LRR4 and LRR5	0.00204579	0.0752265
HSD17B10	0.00205174	-0.0404457
HMGB1	0.00205252	-0.0403442
ADAM28	0.0020643	0.0670115
HYOU1	0.00207968	0.107229
FAK2:FERM	0.00208693	-0.0301917
SERPINA11	0.00210105	-0.0401923
APBB3:PID 1	0.00210113	-0.0293766
CEBPA	0.00210119	-0.0490996
LRRC4C	0.0021036	0.155035
CHTF8	0.00211595	-0.0377673
FOXO3	0.00211702	-0.0352357
GATAD1	0.00211818	0.0900702
CAMK2D	0.002122	0.0366362
GCK	0.0021275	0.0816972
TBCE	0.0021389	0.0567237
PDIA5	0.0021427	-0.0358351
FAAH2	0.00214548	0.0303818
sperm protein 10	0.00214807	-0.0216402
CLU	0.00215351	0.103432
MORF4L1	0.00216352	-0.0320177
KIF3A	0.00217938	0.0643833
BST1	0.0021901	0.120715
SOSTDC1	0.00221263	0.0340492
GNAS|GNAS	0.00222095	-0.0226206
MB21D2	0.00222302	-0.031497
DBNDD1	0.00223512	0.0266569
ANAPC10	0.00223527	0.0193357
TR:ECD	0.00223676	0.0794313
TSTD1	0.00224242	0.0499719
FZD9	0.00227656	0.121231
PSMB7	0.00228449	0.0639469
ECP	0.00228608	0.194547
THBS1	0.00228615	0.167231
FCRL5	0.00228636	-0.0234324
RCAS1	0.00228994	0.0714643
RGS21	0.00229621	0.0409673
IGFBP3	0.00229853	0.114149
TFF1	0.00230218	-0.0400238
TRIM9	0.00233323	0.0468552
GRK2	0.00235444	-0.0479662
RCSD1	0.00236133	-0.0439845
NOMO2	0.00237096	0.12086
PET117	0.00237419	0.16002
GDF9	0.00237779	-0.0401875
ACADSB	0.00238411	0.0376315
SEMA4G	0.00238499	0.146666
CNTN5	0.00238587	0.102358
N-terminal pro-BNP	0.00239378	0.124522
FCRL1	0.00241046	-0.0390237
VAMP2	0.00241517	0.0383705
DDX19B	0.00241594	-0.0350292
CD8B	0.00242523	-0.0478421
ENTPD6	0.0024308	0.12029
ARL2	0.00245025	-0.26412
FGF-16	0.00245749	-0.0468975
ITGAV|ITGB3	0.00246769	0.07695
JPT1	0.0024684	0.106558
PHPT1	0.0024781	0.184561
FAM86B1	0.00250166	0.0376386
FZD7	0.00250228	0.110692
SRI	0.00250367	0.105351
CACNA2D3	0.00251411	0.175157
HMGCS1	0.00251471	0.184905
LASP1	0.00252305	0.161732
CARHSP1	0.002532	0.0376065
EPS8L3	0.00254125	-0.0197566
SP6	0.00254289	0.0215369
TBC1D25	0.00254727	0.0561934
ELK4	0.00255921	0.0372511
ZG16	0.00256098	-0.0433747
GOLGA7	0.00257035	-0.0212013
SPATA9	0.00257929	0.0991547
RMDN1	0.00261097	0.139522
EFNA5	0.00261311	0.138361
AKT1S1	0.0026133	0.0547825
TMEM132B	0.00261379	0.164652
NCMAP	0.00261552	0.16728
KIR3DL1	0.00263392	0.115087
FAM163B	0.00265286	0.126203
ATL1	0.0026563	0.0985887
NAT1	0.00267137	0.0713868
ETV4	0.00267413	-0.0233448
FAM118A	0.0027026	0.0422667
GPR142	0.00272162	-0.0231175
IRF3	0.00277537	0.113624
Testican-1	0.00280852	0.127646
MATN2	0.00282176	0.0953888
POMGNT2	0.00282592	0.0806643
PPP4C	0.00283013	0.0857657
S100A10	0.00285163	-0.0769161
FGFR-3:CD	0.00285483	-0.0430354
FZD5	0.00285551	0.0619266
ST6GALNAC6	0.00285792	0.0512887
TPRKB	0.00288907	0.0593203
PEAR1:ECD	0.00290005	0.11027
NABP1	0.00290979	-0.0352446
POLR2F	0.00291021	-0.0308815
EFNA1	0.00291269	0.112331
SRCN1	0.00292899	-0.0351494
RET	0.00294675	0.134616
NEUREGULIN-1	0.00295615	0.0384119
VOPP1	0.0029627	0.0327546
PTP4A2	0.00296925	0.0511406
XYLT2	0.00297798	0.030227
C1QBP	0.00298912	0.0544026
CXCL14	0.0029911	-0.0502904
IER2	0.00299149	-0.0438756
N4BP2L2	0.00301316	0.0943096
TSLP	0.00303819	-0.0408577
TAX1BP3	0.00304264	0.047344
BTG4	0.00305553	0.0283882
DESI1	0.00306473	0.0309835
MAD2L1	0.00306668	0.0261371
CETN2	0.00307075	0.0814496
IMPDH2	0.00307409	0.0620475
TLDC2	0.00307935	-0.022184
PNMT	0.00310229	-0.0277545
USP8	0.0031252	-0.0412519
FNDC4	0.00312895	-0.0675137
SPECC1	0.00313043	0.032964
CAPNS1	0.00313772	0.184403
NHLRC2	0.00314841	-0.0349562
MGAT2	0.00315251	0.158502
Ephrin-A3	0.00319791	0.12425
NOTCH1	0.00319928	0.0803871
GNPNAT1	0.00320518	0.0718111
ST4S6	0.00321034	0.189328
RABGAP1L	0.00321562	0.0292659
HMGA2	0.00321905	-0.043381
IMMP2L	0.00322737	0.0238865
IL12RB2	0.0032282	0.0401618
MUL1:MIMD	0.00323245	0.0634328
GK5	0.00323456	-0.0414474
BMP10	0.00324213	-0.0435233
EWSR1	0.0032531	0.0584649
Factor D	0.00325605	0.136002
CTSG	0.00326881	-0.0390755
AKR1C4	0.00326969	-0.0506584
GDF11	0.00327	-0.0523434
H1-2	0.00328421	-0.0456135
IDH1	0.00329631	0.105707
SELPLG	0.00330321	0.0348652
KRT5	0.00331075	-0.0352608
XCL2	0.00332414	0.149267
MEIS2	0.00332916	0.0205203
UNC93B1	0.00333002	-0.0340488
LA:RRM	0.00333862	-0.0428024
PDHA2	0.00334981	0.0774231
RYK	0.00334983	0.0324819
DCTD	0.00335173	0.028087
HLF	0.00338542	0.0452402
TSEN34	0.00340353	-0.0353555
PFKFB4	0.00341693	-0.0338077
ASAH2	0.00343079	0.0914212
ATF5	0.00343224	0.0291203
RPN1:CD	0.0034466	0.0589666
EFNB2:ECD	0.00345177	0.100139
CAPNS2	0.00347038	0.0260459
QPCT	0.0034882	0.202032
B4GALNT1	0.00349593	0.0466473
Activin B	0.00350233	-0.0334008
PSMC3	0.00350556	-0.048016
CGREF1	0.00350563	0.0905295
UBASH3A	0.00351821	0.0229038
PUS7	0.00352798	0.131532
TEPSIN	0.0035325	0.0402332
TKFC	0.00353579	0.0846149
DDX1	0.0035433	-0.0377283
GBP2	0.00354416	0.127124
BAMBI:ECD	0.00354777	0.105212
PDCL3	0.00355338	0.0556287
ATP1B2	0.00355423	0.134019
B7	0.00357467	-0.0355339
CD300A	0.00358283	0.118983
ALT	0.00360676	0.0976707
RPN1:LD	0.00363346	0.228649
JPT2	0.00363484	-0.0357023
CNTFR alpha	0.00363485	0.118827
RBM23	0.00363497	-0.0342918
ITGB1BP2	0.00363606	0.0371049
ADAM 17:ECD	0.00364119	0.0269964
KLK10	0.00364307	0.164724
RFPL3	0.0036551	-0.0497262
OPRPN	0.00365595	-0.0178828
CAPN13	0.00365834	0.0629963
BCCIP	0.0036701	0.0246998
CHST6	0.0036746	-0.0392504
FKBP5	0.00369346	-0.0460096
MPP7	0.00369863	0.0637486
AP1B1	0.00370546	0.0527936
NAA10	0.0037088	-0.0330333
FCRL2	0.00371499	-0.0187982
LTB4DH	0.00372353	0.205737
PEAR1:CD	0.00372885	0.0358174
CCL13	0.00372987	-0.036038
BTN2A1	0.00375128	0.0361121
CEACAM3	0.00376552	0.0230509
PLXNB2	0.00380345	0.0980709
HDAC6	0.00380969	-0.0418704
POLR3F	0.0038104	-0.0163433
ELK3	0.00381588	-0.0649722
ARID1A	0.00382005	-0.0661861
GGT5	0.00383293	0.0684714
ST6GAL1	0.00383407	-0.0378038
TYRP1	0.00383803	-0.169904
Siglec-5	0.00388227	0.215337
KI3L3:CD	0.00389352	0.10942
SEMA6D	0.00390957	0.106985
Caspase-10:region 1	0.00393053	0.072214
PLXDC1	0.00394437	0.107898
NEUROG3	0.00394585	0.0325408
TATDN1	0.00396221	0.0482186
NOTUM	0.003974	0.106538
MPZ	0.00398919	0.0630592
CHST10	0.00400167	0.0355806
PHB2	0.00401681	-0.0261518
RTRAF	0.00402866	-0.064084
DRAP1	0.0040303	-0.0370761
ILT-4	0.00404066	0.103472
STX1B	0.00404652	0.0156764
CgA	0.00406167	0.145605
TDGF1	0.00406896	0.259052
DCLK3	0.00407096	0.0173258
LIMK1	0.00407973	0.0564576
NPLOC4	0.00408028	0.0450224
OLFL3	0.00410505	0.129694
SOX6	0.00410899	0.0300313
SOD2	0.00413692	0.0626203
MED11	0.00415885	0.0314821
A4GALT	0.00416426	0.123701
LIFR	0.00417347	0.106277
TIMM10	0.00417436	0.0798118
UTS2B	0.00419128	-0.0482324
FLT3	0.00419478	-0.0343745
JOSD1	0.0041988	-0.0166842
LANCL1	0.00423958	0.13403
EIF4A3	0.0042424	-0.0203304
TIE1	0.00425106	0.138579
ITGAV|ITGB5	0.00425352	0.102719
RGS8	0.00425854	0.0285729
TPD52L2	0.00426131	0.113968
AGRP	0.00427364	0.160689
MYDGF	0.00428695	0.0452888
XRCC1	0.00430474	-0.0193474
FKBP14	0.0043135	0.0900383
Marapsin	0.00432345	0.12104
ABL1	0.00433461	-0.0270748
DNAJC1	0.00434979	-0.0217561
OLA1	0.00435	0.123388
FBXL5	0.00437297	0.0206328
CPXM1	0.00437858	0.179317
REG3G	0.0043901	-0.0824831
NLGN4X	0.00439755	0.181471
THEM4	0.00441576	-0.035217
LGI3	0.00441632	0.020941
YJEFN3	0.00441785	0.0276187
FAM177A1	0.00446645	0.124351
PRKCZ	0.00447368	-0.039044
SST	0.00449869	0.172828
DR6	0.00450714	0.0647787
MTHFD2	0.00451108	-0.0434765
STAP1	0.0045143	-0.0349775
IZUMO4	0.00452273	0.144957
ELL3	0.00452555	0.0253419
CFDP1	0.00453264	-0.0350061
PCDHB10	0.00455215	0.0274452
ID2	0.00456381	-0.034308
NKG2E:ECD	0.00458186	0.0647828
Activin A	0.00459263	0.16408
FOXP4	0.00463569	-0.0346204
CHST11	0.00465772	0.0828841
LAMA2|LAMB1|LAMC1	0.00466617	0.084822
EXOSC1	0.00472954	-0.01857
BT3A3	0.00474437	0.0491534
KLHL13	0.0047461	-0.0196541
TNS4	0.00475605	0.0257099
ARID3A	0.0047632	-0.0219522
IDS	0.00479798	0.126101
LIRB3	0.00481531	-0.053087
LPIN1	0.00482568	0.0190858
LCTL	0.00482851	0.0403468
VSTM1	0.00484583	-0.0391115
CASK	0.00484689	0.0381737
PARP16	0.00486422	-0.0307661
C1QT4	0.00486446	0.116293
BPNT1	0.00488657	0.126934
DOK1	0.00490007	-0.0355514
SH2B3	0.0049038	0.0318328
NEUR1	0.00492024	-0.126694
PPIG	0.00496513	-0.0474635
TSC22D3	0.00497831	-0.0272922
IF4A2	0.00502454	0.190041
SUDS3	0.00502891	-0.0397148
Cystatin M	0.00503228	0.171539
RAB3A	0.00505641	-0.0550301
RHOQ	0.00505775	0.104031
HMX3	0.00510469	-0.0161573
Dtk	0.0051115	0.109125
RBP7	0.00512584	0.094072
TLR4|LY96	0.00513766	0.0957879
CALCOCO2	0.00513896	0.107488
HTN1	0.00514361	0.0510765
ADAM11	0.00517984	0.138204
BIRC2	0.00518044	0.0224671
HPGD	0.00520443	0.0422852
HSPA9	0.00520478	0.0481335
BMERB1	0.00521676	0.0167757
SH3BGRL3	0.00521826	0.0379365
DNAJA4	0.00522059	0.0412032
PRLH	0.00522543	-0.0412402
RER1	0.00522631	-0.0585352
CCDC24	0.00524526	-0.136327
ARHGDIB	0.0052681	0.124917
GRIA4	0.00527207	0.15105
PSMA4	0.00527968	0.025022
CACNB4	0.005289	0.0266961
PAK4	0.00529094	-0.0231686
NETO2	0.00530677	0.133322
AZIN1	0.00534045	-0.0545148
TRABD	0.00541597	0.0408611
MAGEA10	0.00542964	0.0658848
sLRP1:CD	0.00543594	-0.0330742
RGS1	0.00544309	-0.0338406
NRG4	0.00545879	0.0455252
CRYBB2	0.00547354	0.0190204
SEMA4A	0.00548773	0.119807
INHA	0.00551873	0.100728
FBXO48	0.00553989	0.0276591
IL36G	0.00556108	0.0312805
LMAN1	0.005566	0.0267797
JPH4	0.00557328	-0.0150152
SAT2	0.00559268	0.0226933
SIGLEC15	0.00560346	-0.0406922
CT55	0.00561385	-0.0189322
CLIC3	0.00562944	-0.0409461
CNTNAP2	0.00563965	0.115294
BAGE3	0.00565086	0.104263
ITPKA	0.00566354	-0.0200552
D-dimer	0.0056711	0.369767
PSMD5	0.0056778	0.0220631
FCMR	0.00569976	0.127253
KLRB1	0.00570082	-0.0407597
BSP	0.00572372	0.139177
YTHDC1	0.00573651	-0.0213265
MICALL1	0.00575355	-0.0260278
IGHG1	0.00578353	-0.0230755
RCN3	0.00581007	0.0816217
CDYL2	0.00584528	-0.0417613
TR:CD	0.00584551	-0.03786
Cytidylate kinase	0.00587298	-0.036113
ASAP3	0.00587498	0.0172446
METAP2	0.00588159	0.145485
SNRPB2	0.00588429	-0.0351693
ADGRL3	0.00589439	0.0990888
CD70	0.00589889	-0.0203096
KIF1C	0.00590688	-0.0137834
ALDH6A1	0.00591615	0.0363771
HARS1	0.00593135	0.141416
MVP	0.00594974	-0.0685585
Gastrin-releasing peptide	0.00595532	0.0180531
MBL2	0.00596083	-0.0437709
ATOH1	0.00598382	-0.0241636
STOML1	0.00600424	0.0433854
SYNCRIP	0.00600701	-0.0351315
EDA	0.00603502	0.0892534
OIT3	0.00605336	-0.0380714
Prostasin	0.0060921	0.117333
CLPSL1	0.00609318	0.0183574
RB1	0.00609338	-0.0340305
THS7A:TSP type-1 domain 17	0.00610096	-0.017404
RGMA	0.00611629	0.0552348
CLYBL	0.00612748	-0.048115
NSUN6	0.00614514	0.0294778
LRRC24	0.00616409	-0.017737
RPS27A	0.00616636	0.0314949
CD207	0.00616954	-0.0189516
SLITRK6	0.00623244	0.310256
SCGB1D2	0.00623818	0.05238
NCBP1	0.00624585	0.0431196
KL	0.00627556	-0.0977344
PDGFRL	0.00628523	0.111465
SULT 1E	0.00628649	-0.0502926
CDHR1	0.00633323	-0.0126242
CBLC	0.00633341	-0.0211068
RAB27A	0.00636095	0.0659325
NAP-2	0.00638087	0.229018
CR2	0.00641663	0.109888
DEST	0.00641988	0.165836
HMGB3	0.00642429	-0.0325725
DEFB129	0.00647148	-0.0199987
FAM219B	0.00648824	0.022503
MMEL1	0.00649596	-0.0564222
RBP4	0.00654253	-0.070645
ESAM	0.00654584	0.118661
BHMT2	0.00656724	-0.0260741
ACE	0.00659117	0.104013
ICAM3	0.00659841	-0.0368566
GSTZ1	0.00660672	0.0214345
HLA-DQA2	0.00661509	0.0876488
COPS5	0.00664023	0.0707826
MKNK1	0.00664565	-0.0227109
SPEF1	0.00666726	-0.0204089
IFNL3	0.00667171	0.0272759
PHF11	0.00673263	0.17195
UNC5H4	0.00677499	0.136156
FHOD1	0.00677672	-0.0302935
Ephrin-A2	0.00678472	0.114804
GLT8D2	0.00678916	0.0221926
PRDX1	0.00679342	0.161168
SPATA5	0.00685589	0.0197793
TNFSF15	0.00687329	0.0776887
alpha-1-antichymotrypsin complex	0.00690288	0.0945764
IFNL4	0.00692738	-0.0210914
REEP2	0.00695065	0.0594361
SCGB1D1	0.00699146	0.0868606
PRSS1	0.00701442	0.214066
NRBP1	0.00705484	0.0387695
HRAS	0.00707361	0.0580628
FANCF	0.0071062	-0.0215416
CBR4	0.00712636	0.0264609
DNAJC10	0.00715031	0.075873
ghrelin	0.00715992	0.0364816
LCORL	0.00718912	-0.0180487
SGK3	0.00721874	-0.0207226
ST8SIA2	0.00726404	0.038132
PITX3	0.00728755	-0.035521
APOL3	0.00730176	-0.0514745
HDGFL3	0.00735941	-0.0336978
NET1	0.00739569	0.0836678
Protease nexin I	0.00742936	0.232503
CSDC2	0.00743993	0.0253219
PCBD2	0.0074578	-0.039898
THG1L	0.0074612	-0.0395795
KITLG	0.0074739	0.104382
HLA-E	0.00748342	0.102282
VHL	0.00748555	-0.0695075
ARG2	0.00749274	-0.0209106
FAM171A1	0.00750716	0.0360977
CAND1	0.00751733	0.286282
CDK2|CCNA2	0.00752662	-0.0198968
KRT71	0.0075393	0.050695
CCL14	0.00754671	0.240413
NMB	0.00758572	0.12393
DEPP1	0.00759032	-0.0282
Transgelin-2	0.00759227	0.115448
CLIC4	0.00762342	0.13961
HMG-2	0.00764348	-0.0408504
MED1	0.00765434	-0.0169953
NFASC	0.0076568	0.0922351
TNNT3	0.00766676	-0.0388045
CELA2A	0.00767051	0.0268608
SPN	0.00775452	0.0227421
SORC3	0.00777817	0.141387
DKK2	0.00778416	0.175723
ROBO4	0.00779586	0.0877826
SPATA22	0.00780055	0.0178933
UBTD2	0.00781151	-0.0267386
IL1B	0.00781987	-0.0432517
CD63	0.0078435	0.0311718
Chk2	0.00792673	-0.0160245
HUS1	0.00794074	0.0545936
RAP1GDS1	0.00796217	0.0145242
FGFR4	0.0079723	-0.03841
IL-11 RA	0.00801856	0.0707471
CBPM	0.00801911	0.118442
NR3C1	0.00806347	-0.0213415
GSC2	0.00806723	0.0345852
ENTPD5	0.00807206	-0.0360793
GLUD1	0.00808703	0.0470571
UCRP	0.00810266	0.077889
MMADHC	0.00810321	-0.0344144
NME4	0.00814684	-0.0323464
SPINK5	0.00822811	-0.0241083
GBA	0.00830831	0.105364
UPP2	0.00832367	0.0339775
SPI1	0.00834328	-0.0554024
Inhibin bA chain	0.0083816	0.128016
STAT5B	0.00844233	-0.0233624
RSPO3	0.0084508	0.0686377
SCGF-alpha	0.00845366	0.149734
ARL6IP5	0.00846016	-0.0345153
ECM1	0.00852013	0.0550107
PRP6:region 2	0.00852355	0.0437945
ATG4A	0.00852926	-0.0318543
CAPN3	0.00854808	-0.0207635
GCA	0.00856525	-0.0342032
BRSK2	0.00858779	0.0916914
Carboxypeptidase B1	0.00859389	0.135478
DLAT	0.00863715	0.0159795
EPHB1	0.00865591	0.116319
Cadherin-11:CD	0.00871417	0.0262257
CLN5:CD	0.00872986	-0.0134046
LTO1	0.0087299	-0.0747418
BICD1	0.0087967	0.0584292
VAMP7	0.00880699	-0.0164638
ARF4	0.00882888	-0.0225923
CDKN2C	0.00883146	-0.0314382
K1324:ECD	0.0088601	0.0352636
PTPN1	0.00888914	0.0347957
NIF3L1	0.00891224	0.236825
KYAT1	0.00894646	0.0230412
STIM1:CD	0.00896322	0.022063
BTG	0.00899132	0.22767
MIEF1	0.00900728	-0.037045
RPL5	0.0090279	-0.0370765
B3GNT2	0.00904366	0.141019
RBBP9	0.00904406	0.0212234
ZFAND3	0.00906581	0.0449965
CACNB3	0.00907973	0.0385354
ENO3	0.0090896	0.0322811
NRX1A	0.00914814	0.0970146
NOE3:C-term	0.00917833	-0.0367006
KREMEN2	0.0091806	-0.0338366
MGAT1	0.00918833	0.0314382
UST	0.0092442	0.154048
Frizzled-10:CD	0.00925318	0.0412079
SRPK1	0.00928254	-0.035441
NTRI	0.00932363	0.130401
STAT6	0.00937345	-0.0232911
COMT	0.00939316	0.0483508
TIMM10B	0.00940663	0.0315928
NOTCH3	0.00950972	0.0853302
FTO	0.00951771	0.0622785
CRLF3	0.00953123	0.0323498
TNFRSF13C	0.00954132	0.0390668
SIG11:CD	0.00957297	-0.0368512
ADH5	0.00962843	-0.0306036
DNAJB1	0.00965866	-0.0213536
USP15	0.00970706	0.0992569
NUP98	0.00971078	-0.0321453
DMC1	0.00974567	0.0615162
ERBB1	0.00976297	0.109746
K-ras	0.0097716	-0.0145178
NAE1|UBA3	0.00979611	-0.0308881
CAPG	0.00980122	0.100973
XYLB	0.0098028	-0.0228676
OAF	0.00981933	0.167205
GBP6	0.00982039	0.0300717
NEURL1	0.00982398	0.02708
KCNIP3	0.00986114	0.0255524
CTNNA2	0.00992631	0.028852
ACAA1	0.0099272	0.0282301
BMPR2	0.009981	0.0636099
ACAM:ECD	0.0100044	0.0908557
RCVRN	0.0100067	-0.0223879
MSRB3	0.0100109	-0.015998
LST1	0.0100113	0.0685206
PECAM1	0.0100607	-0.0341131
TINAGL1	0.0101411	0.0939678
HEBP1	0.0101795	0.17095
SERPINB9	0.0101815	0.117604
SNTB1	0.010194	-0.0340407
ACVR1B	0.0102521	0.0363032
CCDC43	0.010253	0.0694075
MPPED2	0.0102885	0.0147689
NRG2	0.0102929	0.0931396
PEDF	0.0102949	-0.0341762
NAR3	0.0103244	0.0855557
ESD	0.010336	0.165432
OTC	0.0104331	-0.0748868
CETN3	0.0104443	-0.0315788
GLRX3	0.0104514	0.224334
EDF1	0.0105192	-0.0334651
ROBO1	0.0105646	0.104291
PCDHGC3	0.0106172	0.10181
BACH1	0.0106277	0.0167701
PAPPA2	0.0106929	-0.0385711
discoidin domain receptor 1	0.0107032	0.108302
SPDL1	0.0107033	0.0151073
CDC42BPB	0.0108367	-0.0399758
CHST1	0.010842	0.0320301
PLD5	0.0108582	-0.0314664
DNPH1	0.0109371	-0.0346636
PSMD9	0.0109594	0.10033
ANP32B	0.0109642	0.134326
MSRA	0.0110139	0.0224535
BNIP3L	0.0110216	0.016365
CRPPA	0.0110839	0.0190467
ROR1	0.0111094	0.0993776
RELT	0.0111626	0.0935834
VPS9D1	0.0112101	-0.0487132
IL1RL1	0.0112354	0.22299
G6PD	0.0112783	0.177392
KIT	0.0112941	0.104784
ORC6	0.0113061	-0.0273418
ROBO2	0.0113078	0.0722968
SEMA3E	0.01132	0.222861
MED10	0.0113288	0.0701851
TTC9B	0.0113838	0.0286027
RASSF5	0.0114212	-0.0327967
OCLN	0.0114378	-0.0168501
WNT16	0.0114772	0.0803036
B3GNT8	0.0114959	0.0914562
ANKRD16	0.0115094	-0.0221291
LDHC	0.0115193	-0.0125703
NXT1	0.0115344	0.0367493
FSTL5	0.0115873	0.149037
KIRR2	0.0116414	0.0790541
VNN2	0.0116632	0.301352
LIPG	0.011669	0.134522
C1RL	0.0116924	0.11746
DLL4	0.0116995	0.0583267
F171B:ECD	0.011747	0.164309
ARL8A	0.0117491	-0.0367911
G6B:ECD	0.0118261	0.0277157
RSPO4	0.0118278	0.0312454
SNAP23	0.012038	0.0647361
FGF5	0.012071	-0.036195
TGFB2	0.0121356	-0.0758644
RHG01:CRAL-TRIO	0.0122505	0.111294
ATP5PO	0.0122725	-0.0456784
EGLN2	0.0122972	0.0602912
PRKRA	0.0123568	-0.0305383
OMP	0.012367	0.115764
RPS6KA3	0.0123708	-0.0299376
CSAG1	0.0123934	-0.0233804
ANOS1	0.0124204	0.0162489
WNT5A	0.0124729	0.0339633
PC	0.0124755	-0.0187923
BEND6	0.012536	0.0249798
ZNF276	0.0125393	-0.0540445
VAV3	0.0125704	-0.0207107
MXRA8:ECD	0.0126153	0.0841394
ALK-1	0.0126315	-0.0381087
PTPMT1	0.0127425	-0.0282767
EPS15L1	0.0127907	0.0183768
ACBD4	0.0128232	-0.0274336
SEMA5B	0.0128287	0.0871531
[truncated: 4,361 more rows]
