# Supplementary material for: Glia inflammation and cell death pathways drive disease progression in preclinical and early AD
Source: EMBO Mol Med. 2025 Oct 10;17(11):3064–79. doi: 10.1038/s44321-025-00316-1 (PMC12603189; doi:10.1038/s44321-025-00316-1)
Supplement: Supplementary file 3 — Source data Fig. 1 [file 44321_2025_316_MOESM3_ESM.zip › Figure 1/1P/data.xlsx]

## Sheet: Sheet 1
diagnosis	value
CN A-	-0.511575
CN A-	-0.143473
CN A-	-0.459195
CN A-	-0.52982
CN A-	-1.52866
CN A-	-0.0957967
CN A-	-0.235365
CN A-	0.369226
CN A-	-0.328558
CN A-	0.545669
CN A-	-0.664508
CN A-	-1.23968
CN A-	-1.17759
CN A-	-0.956765
CN A-	-1.16933
CN A-	-0.343673
CN A-	-0.852231
CN A-	-0.866809
CN A-	-0.250135
CN A-	-0.549575
CN A-	-0.559594
CN A-	-1.67283
CN A-	-0.19146
CN A-	-0.534026
CN A-	-0.837271
CN A-	-0.271956
CN A-	-0.464171
CN A-	0.0936276
CN A-	-0.566921
CN A-	-0.950811
CN A-	-0.207455
CN A-	0.0219913
CN A-	0.624663
CN A-	-0.814278
CN A-	-0.0994388
CN A-	-1.47552
CN A-	0.0650721
CN A-	-0.846359
CN A-	-1.26511
CN A-	-2.057
CN A-	-0.383511
CN A-	-1.47165
CN A-	-1.05521
CN A-	-1.34913
CN A-	0.325396
CN A-	-1.04613
CN A-	-1.08967
CN A-	-0.502766
CN A-	-1.62961
CN A-	-1.29152
CN A-	-1.31899
CN A-	-0.910512
CN A-	-0.488536
CN A-	-1.04621
CN A-	-0.118351
CN A-	-1.2321
CN A-	-0.208546
CN A-	-0.547451
CN A-	-0.769743
CN A-	-0.772285
CN A-	-0.862894
CN A-	-0.829008
CN A-	-2.47696
CN A-	-0.857628
CN A-	-0.148623
CN A-	-1.5744
CN A-	0.221097
CN A-	-0.944669
CI A+	0.910747
CI A+	0.710404
CI A+	-0.817745
CI A+	-0.799855
CI A+	0.225453
CI A+	0.880336
CI A+	1.36438
CI A+	1.45732
CI A+	0.378746
CI A+	0.406726
CI A+	2.25694
CI A+	0.510998
CI A+	-0.422471
CI A+	0.300894
CI A+	-0.0483336
CI A+	-0.635729
CI A+	0.0531495
CI A+	-0.690492
CI A+	-0.469354
CI A+	0.295907
CI A+	0.767397
CI A+	-0.490122
CI A+	1.865
CI A+	0.481478
CI A+	-1.15402
CI A+	0.386223
CI A+	1.88624
CI A+	0.699237
CI A+	-0.0798768
CI A+	-0.00996008
CI A+	1.28025
CI A+	2.72588
CI A+	3.22452
CI A+	0.751329
CI A+	1.09613
CI A+	-0.160619
CI A+	1.29724
CI A+	1.01491
CI A+	2.3854
CI A+	0.948083
CI A+	2.14659
CI A+	0.823589
CI A+	-0.733948
CI A+	-0.676281
CI A+	0.608896
CI A+	0.859888
CI A+	0.753463
CI A+	0.303354
CI A+	-0.0329081
CI A+	-0.62671
CI A+	0.769652
CI A+	0.646193
CI A+	-0.108054
CI A+	2.30915
CI A+	-0.296203
CI A+	1.91309
CI A+	0.677542
CI A+	-0.6168
CI A+	0.0461426
CI A+	0.0814367
CI A+	0.0892883
CI A+	1.64103
CI A+	1.09173
CI A+	1.11675
CI A+	0.27664
CI A+	1.60637
CI A+	0.480924
CI A+	2.36418
CI A+	0.257978
CI A+	-0.30896
CI A+	0.933649
CI A+	0.460325
CI A+	2.52974
CI A+	-0.281036
CI A+	0.558546
CI A+	0.638503
CI A+	-0.251514
CI A+	-0.077493
CI A+	-0.000805695
CI A+	1.77984
CI A+	2.52439
CI A+	1.38671
CI A+	1.79107
CI A+	1.56991
CI A+	-0.87215
CI A+	-0.948914
CI A+	-0.818483
CI A+	-0.934732
CI A+	0.293185
CI A+	0.105493
CI A+	-0.0479117
CI A+	-1.52935
CI A+	0.136591
CI A+	0.506385
CI A+	-0.243196
CI A+	0.228875
CI A+	-0.0819414
CI A+	0.982098
CI A+	0.374923
CI A+	0.138577
CI A+	-0.908992
CI A+	0.807739
CI A+	-0.382997
CI A+	-0.00235807
CI A+	0.644904
CI A+	0.469785
CI A+	0.756519
CI A+	0.127599
CI A+	1.10353
CI A+	1.24561
CI A+	0.930881
CI A+	-0.532426
CI A+	0.888265
CI A+	0.0128777
CI A+	0.290915
CI A+	0.634834
CI A+	0.813273
CI A+	2.09334
CI A+	-0.703055
CI A+	0.223763
CI A+	2.08006
CI A+	-0.517478
CI A+	0.693739
CI A+	0.213927
CI A+	-0.290695
CI A+	-0.461237
CI A+	-0.432866
CI A+	-0.113513
CI A+	-0.711679
CI A+	-0.948412
CI A+	-1.68587
CI A+	-0.791
CI A+	-1.6451
CI A+	-1.11475
CI A+	-0.623079
CI A+	-1.13777
CI A+	0.0736142
CI A+	0.211307
CI A+	-1.04762
CI A+	-0.482303
CI A+	-1.19846
CI A+	-0.353475
CI A+	0.252573
CI A+	-0.845326
CI A+	0.267429
CI A+	-1.02717
CI A+	-0.183218
CI A+	-1.33117
CI A+	-1.14842
CI A+	-0.969391
CI A+	-1.26943
CI A+	0.418863
CI A+	0.686642
CI A+	-0.134481
CI A+	1.74673
CI A+	-0.569181
CI A+	2.19028
CI A+	-0.589623
CI A+	-0.439517
CI A+	0.209369
CI A+	0.339703
CI A+	2.36036
CI A+	2.17012
CI A+	2.15886
CI A+	-0.271384
CI A+	-0.142928
CI A+	-0.400729
CI A+	-0.337744
CI A+	0.101088
CI A+	0.240369
CI A+	-0.466883
CI A+	-0.251651
CI A+	-0.141319
CI A+	0.0296911
CI A+	-1.12704
CI A+	0.684777
CI A+	3.11483
CI A+	-0.910681
CI A+	0.756978
CI A+	-1.1394
CI A+	0.245895
CI A+	-0.722062
CI A+	-1.1583
CI A+	-0.912656
CI A+	-0.355016
CI A+	-0.0362628
CI A+	-0.370204
CI A+	0.185178
CI A+	0.519661
CI A+	-0.368117
CI A+	0.599629
CI A+	0.586819
CI A+	1.06387
CI A+	-0.297314
CI A+	-0.128332
CI A+	0.803732
CI A+	-1.13083
CI A+	0.86509
CI A+	0.0670009
CI A+	-0.371062
CI A+	0.906155
CI A+	-0.427309
CI A+	0.810653
CI A+	0.269686
CI A+	0.214933
CI A+	-0.88553
CI A+	0.412238
CI A+	1.89479
CI A+	0.281389
CI A+	-0.626203
CI A+	-0.656631
CI A+	0.468195
CI A+	-0.984247
CI A+	0.374459
CI A+	-0.322059
CI A+	2.08734
CI A+	1.07241
CI A+	-0.242252
CI A+	-0.674756
CI A+	-1.20114
CI A+	-0.0878569
CI A+	-0.68966
CI A+	0.177682
CI A+	0.174974
CI A+	-0.325282
CI A+	0.177328
CI A+	-0.0071808
CI A+	-0.245833
CI A+	0.456048
CI A+	1.16873
CI A+	-0.967377
CI A+	-0.375664
CI A+	0.865046
CI A+	-0.324957
CI A+	-0.458268
CI A+	-1.45972
CI A+	-0.132594
CI A+	-1.30294
CI A+	1.48638
CI A+	0.399448
CI A+	-1.40271
CI A+	0.574641
CI A+	1.93107
CI A+	-0.0360935
CI A+	-0.469561
CI A+	-0.237902
CI A+	1.87918
CI A+	1.69906
CI A+	-0.234991
CI A+	-1.2559
CI A+	0.569498
CI A+	0.677795
CI A+	-0.970248
CI A+	0.340592
CI A+	0.250969
CI A+	-0.835737
CI A+	1.63301
CI A+	-0.702934
CI A+	-0.171635
CI A+	-0.175884
CI A+	-0.0226159
CI A+	-0.912492
CI A+	-0.643058
CI A+	-1.63398
CI A+	-0.0604123
CI A+	-1.19224
CI A+	-0.950584
CI A+	1.23097
CI A+	-0.0278304
CI A+	1.01426
CI A+	2.24445
CI A+	2.41042
CI A+	1.51749
CI A+	-0.000761883
CI A+	-0.253101
CI A+	-1.07745
CI A+	0.962671
CI A+	-0.348365
CI A+	-0.232528
CI A+	0.226518
CI A+	-0.585334
CI A+	-0.454812
CI A+	0.179543
CI A+	2.15493
CI A+	1.5543
CI A+	2.57755
CI A+	1.06375
CI A+	0.441241
CI A+	0.200811
CI A+	-0.0376933
CI A+	0.723431
CI A+	1.97647
CI A+	0.186491
CI A+	-0.431673
CI A+	-0.247799
CI A+	1.38221
CI A+	-1.42372
CI A+	3.37025
CI A+	0.78158
CI A+	0.0906891
CI A+	0.89111
CI A+	0.75191
CI A+	0.818277
CI A+	0.0358776
CI A+	-0.813008
CI A+	0.342006
CI A+	-0.637445
CI A+	3.68063
CI A+	1.61392
CI A+	-0.159234
CI A+	0.71542
CI A+	0.666185
CI A+	1.6882
CI A+	0.322537
CI A+	1.0175
CI A+	1.94064
