# Supplementary material for: Glia inflammation and cell death pathways drive disease progression in preclinical and early AD
Source: EMBO Mol Med. 2025 Oct 10;17(11):3064–79. doi: 10.1038/s44321-025-00316-1 (PMC12603189; doi:10.1038/s44321-025-00316-1)
Supplement: Supplementary file 3 — Source data Fig. 1 [file 44321_2025_316_MOESM3_ESM.zip › Figure 1/1M/stats.xlsx]

## Sheet: Sheet 1
EntrezGeneSymbol2	Padj	log2fc
NEFH	2.30996e-10	0.311642
14-3-3 protein gamma	3.46584e-09	0.48405
SMOC1	3.13841e-08	0.326327
GPI	2.91742e-07	0.344559
ATOX1	9.68514e-07	0.247255
YWHAZ	1.10048e-06	0.288468
CHN1	1.43526e-06	0.12047
GAS7	1.65177e-06	0.0966832
CALB2	5.84391e-06	0.307154
UBE2Z	7.35e-06	0.200179
NRGN	7.53854e-06	0.49223
PLEKHO2	8.64216e-06	0.217045
HAX1	9.9389e-06	0.342459
EIF4G2	1.2718e-05	0.160039
NEFL	1.28998e-05	0.28326
PPP3CA|PPP3R1	1.43954e-05	0.422659
GAP43	1.51143e-05	0.413847
SLIT2	2.19318e-05	0.332171
HPRT1	2.37117e-05	0.366274
SMTN	2.66609e-05	0.0641854
STMN1	2.86561e-05	0.278123
RAB38	2.98591e-05	0.151657
14-3-3 protein beta/alpha	3.09074e-05	0.252507
TMPRSS5	3.25544e-05	0.362825
DLG2	3.29031e-05	0.279607
PSAT1	3.44858e-05	0.230394
RND1	4.02688e-05	0.13141
CHKB	4.55817e-05	0.199208
ME1	5.19334e-05	0.259867
YWHAE	5.6006e-05	0.217681
SH3BGRL2	5.66471e-05	0.326213
STMN2	5.76283e-05	0.278129
ACADS	5.79384e-05	0.0916344
SYNE2	6.51916e-05	0.213938
HSPG2	7.93764e-05	0.230749
MAP1LC3A	8.25809e-05	0.215798
GGCT	8.52488e-05	0.131092
ALDOA	9.80606e-05	0.211955
DLG4	9.87e-05	0.0935752
Neuropilin-2	0.000101705	0.158357
FHIT	0.000104882	0.138535
IGBP1	0.000105724	0.106072
Cardiotrophin-1	0.000113984	0.585949
TP53I13	0.000119008	0.204714
CI061	0.00012722	0.298221
ADGRG1	0.000136484	0.287721
GARS1	0.000144412	0.237429
PDE1B	0.00014509	0.156668
PIK3R1	0.000147499	-0.054643
PPM1B	0.00015174	0.207366
STAR	0.000154087	0.249114
SLAF5	0.000166921	0.149582
CAB39L	0.000188259	0.224109
PSMD5	0.00018944	0.048963
SHANK3	0.000197187	0.140525
MAP1LC3B	0.000197614	0.196479
GGA1	0.00019824	0.255948
TAGLN3	0.000201687	0.306326
SHP-2	0.000202749	0.368212
ARSB	0.000205999	-0.079365
PPP3R1	0.000213716	0.192291
PHYHIPL	0.000215908	0.236357
CA5A	0.000217437	0.0387928
AGAP3	0.000233812	0.0735765
GPNMB:ECD	0.000236486	0.26289
HSPB6	0.000239185	0.411276
PDLIM5	0.000239411	0.344194
NSFL1C	0.00024076	0.181231
CHCHD7	0.000242475	0.175209
DTD1	0.000243901	0.246515
SNX4	0.000246231	-0.043463
ARF1	0.000253103	0.203305
UCHL1	0.000266828	0.240282
CXCL16	0.000273603	0.197164
DCLK1	0.000284908	0.285659
GSR	0.00030065	0.218741
NAXE	0.000300974	0.179827
SPC25	0.000309721	1.09889
RAB32	0.000316677	-0.063459
RPL5	0.000321946	-0.0753904
NT5DC3	0.00032426	0.139687
EGLN1	0.000324482	-0.0544832
NCAM2	0.000325087	0.237806
LRRN1:CD	0.000325574	0.695137
TCEAL5	0.000326298	0.206566
EFHD2	0.000326335	0.184875
SUMO3	0.000327054	0.200871
GDF15	0.000337091	0.331639
PDCD5	0.000338033	0.255245
14-3-3 eta	0.000340391	0.233179
CCDC50	0.000357962	0.109789
CD320	0.000358533	0.189194
MAGI2	0.000362474	0.198809
ASB9	0.000365684	0.416686
MPG	0.000386367	-0.0513694
STMN3	0.000402422	0.171837
CRK	0.000404275	0.174744
NEURL1	0.00041387	0.0515026
SPP1	0.000422463	0.204724
PLCB1	0.000424194	0.325783
RNF8	0.000425279	0.116529
SDSL	0.000428082	0.0769167
PPP1R1A	0.000432618	0.160572
PRKAR2B	0.000437766	0.166034
DDAH1	0.000439763	0.225599
RABL6	0.000450825	0.148717
CCNYL1	0.000453112	0.0645157
EPN1	0.000469643	0.0810413
DOK2	0.000471367	-0.0625555
GJD2	0.000472568	0.0528115
PRDX3	0.000474732	0.209249
AAGAB	0.000477027	0.0895485
CDC34	0.00047849	0.106176
SCN2B	0.000503046	0.24464
PCDHGA2	0.000510955	-0.0532639
ELL	0.000511554	-0.0279198
CSRP3	0.00051278	0.280025
NAIF1	0.000518882	0.237218
CLINT1	0.000522501	0.16961
NELL1	0.000523869	0.195171
PEX14:N-term	0.000524393	0.113922
Glutathione S-transferase Pi	0.000526156	0.293507
TXNRD1	0.00053299	0.233378
CRTC3	0.000534073	0.0532598
YWHAQ	0.000537885	0.220626
STX7	0.000538198	0.211139
MVB12B	0.000546078	0.19754
THOC1	0.000549486	-0.0541485
TAGL	0.000560347	0.351653
INPP5E	0.000569554	-0.0308235
BUD31	0.00057641	-0.049325
PABPN1	0.00057868	-0.075558
CRKL	0.000610696	0.191048
C1QL3	0.00061839	0.294958
TECK	0.000633974	0.122743
DMBT1	0.000637237	-0.0316437
ATF6	0.000639131	0.2147
POLB	0.000641725	-0.0631245
RANBP3	0.000642301	0.10742
AKT3	0.000656511	0.235702
UFC1	0.000658042	0.186418
MDH1	0.000663102	0.176919
TMED9	0.000686419	0.250971
PON1	0.000686835	-0.0314504
MARCKSL1	0.000696332	0.172599
UBE2V2	0.000698943	0.207284
UBE2H	0.000711989	0.0342065
CACYBP	0.000719071	0.153625
Collagen a1(VI)	0.000720279	0.225319
GIPC1	0.000721745	0.0877284
GFAP	0.000727546	0.235278
ERP44	0.000727833	0.165161
TWF2	0.000730716	0.224762
GBRAP	0.000738697	0.177328
PPM1G	0.000739013	0.112702
AIF1L	0.000745913	0.240493
GABPB1	0.00074969	-0.023778
SHAN1	0.000750079	0.0357216
FGR	0.000785056	-0.0596834
CAB39	0.000787373	0.2186
TRABD2A	0.000789788	0.120666
GMEB2	0.000802552	-0.0586588
AHSA1	0.000808424	0.0563344
RAF1	0.000818134	0.0804637
CNN2	0.000825016	0.187263
MAP2K5	0.000831802	-0.0557315
PDLIM4	0.000833084	0.125525
GABARAPL1	0.000841352	0.186902
Aldose reductase	0.000846551	0.160567
GGT2	0.000850389	0.165866
FSTL3	0.00086969	0.149753
ENAH	0.000884168	0.0628459
DYNLL2	0.000895705	0.173818
UBQLN2	0.000901131	0.220581
EFHD1	0.00091182	0.266729
HK2	0.00091467	-0.0697961
HAGHL	0.000941396	0.10429
HERC1	0.00094282	0.113129
UBQLN4	0.000970219	0.192421
SUMO2	0.000974824	0.076162
CLU	0.000994981	0.142725
VASN	0.00101311	0.139214
MARE3	0.00101818	0.150491
PGK1	0.00104146	0.0823687
UBQLN3	0.00104217	0.164382
UBL4A	0.00105042	0.149998
LY86	0.00106131	0.171516
METAP1	0.00106941	-0.0599559
SMOC2	0.00107352	0.273155
Cadherin-11:ECD	0.00108109	0.255908
C5orf38	0.0010898	0.688668
ALDH3B1	0.00109492	-0.0516696
CLCA1	0.00109522	-0.0501727
TNFRSF11B	0.00109574	0.252516
DNAJC5B	0.00110122	0.1889
CPLX2	0.00111276	0.212502
granzyme A	0.00111411	-0.22252
AP2B1	0.00112384	0.162571
NCK2	0.00112588	0.0781355
NUDC:CS	0.00115841	0.0973606
EST3	0.00115889	0.145379
KCNMB3	0.00116591	0.0985579
PEBP1	0.0011751	0.154511
RIC8A	0.00118152	0.173106
PTPA	0.00120615	0.259474
SYT5	0.00120745	0.171854
TXNL1	0.0012175	0.228477
SEMA4D	0.0012348	0.209481
UBE2V1	0.00125363	0.248004
TMPRSS15	0.00126753	-0.0616426
CCDC115	0.001305	-0.030022
GGE2D	0.00131472	0.124352
SMURF1	0.00131674	0.0606231
PPP1R9B	0.00132481	-0.0610275
HTRA1	0.00132514	0.119767
TNFRSF8	0.0013274	0.120815
T132C:CD	0.00133331	0.0713048
WWC1	0.00134124	0.0918848
CSTB	0.00134409	0.122407
SEC61G	0.00135659	-0.0330691
SUGT1	0.00137164	0.183128
NECTIN2	0.00139815	0.0596577
VPS26A	0.0014134	0.195998
ARL11	0.00142104	0.101365
BCAM	0.00145346	0.13417
BPNT2	0.00148167	0.247461
TOM1L1	0.00148289	0.0872952
TPO	0.00150114	-0.0607924
RCSD1	0.00150877	-0.0662589
COL15A1	0.00151243	0.15716
PITX3	0.00151314	-0.0529376
GLUL	0.00151925	0.246157
IMMP2L	0.00153011	0.03566
NABP1	0.00155485	-0.0488543
DNAJC19	0.00155517	-0.0523609
GUK1	0.00161937	0.161659
FOLR2	0.00161999	0.216979
GGT5	0.00162123	0.116609
FKBP7	0.00164312	0.151699
PLCG1	0.00165336	0.041565
CPLX1	0.00167386	0.264371
NDRG4	0.0016942	0.228489
CAPN9	0.00172844	0.121059
VTI1B	0.00173074	0.180482
STAB2	0.00173518	-0.0565795
SHC1:SH2	0.00174849	0.0951074
ELAVL2	0.00175848	0.151128
RFFL	0.00176841	0.103961
COL28A1	0.00180123	0.155161
PFN1	0.00180832	0.178839
BOLA3	0.00181991	0.0799348
EYA2	0.00184347	0.149257
SERPINA1	0.00185135	0.364964
Factor D	0.00185935	0.222781
FABP12	0.00187885	0.0316628
ASAH2	0.00188716	0.142006
DDRGK1	0.00189062	0.16293
KCE1L:CD	0.00190095	0.282439
PGM5	0.00190334	0.282949
CRAT	0.00192061	-0.037152
SPON1	0.00193094	0.15801
U2AF2	0.00194477	0.0919063
CPLX3	0.00194883	0.0961966
Secretagogin	0.00195	0.0985823
PLAUR	0.00195846	0.193382
SARP-2	0.00201735	0.251508
NOTCH3	0.00202363	0.139407
HNMT	0.00202709	0.135777
ATP13A1	0.00202875	0.137249
STX6	0.00204924	0.141997
PSMC5	0.00205143	0.050585
FOXM1	0.00206447	-0.0482532
SMAP1	0.0020701	0.0470843
TXNDC5	0.00210741	0.141775
RELB	0.00211082	0.0454247
BAG6	0.00211366	0.154118
COA4	0.00211686	0.0727627
CBR1	0.00212054	0.24393
ANXA10	0.00213498	0.058927
PRRT2	0.0021494	0.24706
IL1R1	0.00216178	0.17912
ARHGAP30	0.00217159	0.111445
COX5A	0.00220185	0.0938907
HOPX	0.00220628	0.136234
OTULIN	0.00221168	0.0856577
AMPH	0.00223607	0.239902
AP1AR	0.00223783	0.414235
SREC-II:ECD	0.00228672	0.146099
PCYOX1L	0.00231786	0.12834
EVL	0.00232133	0.0691509
ST3GAL1	0.00234708	0.0696528
SNX15	0.0023524	0.228171
SHMT2	0.00235982	-0.108858
PRSS57	0.00237768	-0.0545901
PLOD2	0.00240617	-0.184869
BASP1	0.00243097	0.26318
STX8	0.00243471	0.235884
MSANTD2	0.00244193	0.0389135
PSMA2	0.00244593	0.125395
LRP10	0.0024583	0.145766
MRTO4	0.00247562	-0.0741247
GSS	0.00247699	0.176216
DNAJB8	0.00248039	0.194192
LAMA2|LAMB1|LAMC1	0.00249377	0.114787
IQCF3	0.00249997	0.0334074
ARL2BP	0.00250167	0.0391527
STAMBPL1	0.00250349	0.179833
IGDCC4	0.00250555	0.149105
EIF2S2	0.00250718	-0.0416602
PNKP	0.00251779	-0.0428719
UBE2L3	0.00254986	-0.0591589
AZGP1	0.00256624	0.164323
NAGPA	0.00258765	0.166091
EPHA6	0.00258966	0.194849
FN1.4	0.00260839	0.208513
PAGE4	0.00260857	0.0427548
GABBR1	0.00261593	0.110331
HSPD1	0.00261621	0.322463
TGF-b1	0.00262348	0.112473
CRLF1	0.00262692	0.171134
IGF-II receptor	0.00264756	0.155856
GAGE2B	0.00266277	0.0698361
ARTN	0.00267815	0.0448642
DLDH	0.00268536	0.23803
CNTN3	0.00269598	0.193232
UBE2D4	0.00270338	0.206732
PI3	0.00271568	0.398729
STARD10	0.00272204	0.243574
LYN	0.00274327	-0.0773766
FN1.2	0.0027634	0.239164
RN215:ECD	0.00279762	0.0314185
COL6A3	0.0028115	0.18018
MRC1	0.00283774	0.205442
NPS	0.00288168	0.147896
SNRPG	0.00288297	-0.0540753
PDPK1	0.00289705	-0.0502862
REXO2	0.00290332	0.24235
HPD	0.00293599	0.132956
EFNB1	0.00294015	0.138255
PPM1A	0.00295188	0.0660986
EIF4B	0.00297215	0.0838233
PCD10:ECD	0.00300443	0.180608
TMED2	0.00302626	0.0818719
SLITRK5	0.0030292	0.231683
FN1.3	0.00305327	0.224654
SPART	0.00305973	0.0390927
STX1a	0.00306915	0.258831
GLDN	0.00307567	0.191415
CLIC4	0.00308055	0.227827
MARS1	0.00308765	-0.085766
DNAJB9	0.00309552	0.178577
PFDN4	0.00311351	0.0743005
RHG01:Rho-GAP	0.00312017	0.152541
SYF2	0.00312137	0.109011
SYT12	0.00313593	0.0315303
STX2	0.00314384	0.217069
SHD	0.003166	0.0380221
DDX1	0.00319131	-0.0509555
COQ6	0.00319326	0.0559711
HSD17B10	0.00321146	-0.0532095
FGF-16	0.00322248	-0.0556527
SIGLEC7	0.00323208	0.281916
ITSN1	0.00323239	0.0730613
TRAIL R2	0.00323264	0.0886715
VPS4A	0.00324194	0.0552495
BAG2	0.00324745	0.0550958
THBS1	0.00325199	0.220853
EMC1	0.00326345	0.0267302
THBS4	0.00328186	0.197012
GJA8	0.00329736	-0.0254469
GDAP1L1	0.00333709	0.100941
NSE	0.00337394	0.197364
UGP2	0.00337744	0.116627
HPCL1	0.00338191	0.0584186
SEMA4C	0.00339528	0.123719
SEPTIN5	0.00345124	0.119169
OXLD1	0.00345763	0.0310104
FCGR3B	0.0034624	0.144422
CBX3	0.00346583	-0.0430546
RAB5C	0.00349117	-0.0907226
KDM4C	0.00352688	-0.0486608
FLNA	0.00352856	0.168572
SEMG1	0.00355405	0.150104
SYT11	0.00356449	0.0509196
NEO1	0.00362464	0.13316
LGALS3	0.00364524	0.106457
SULF2	0.00367093	0.0682525
RDX	0.00368007	0.15915
ITM2B	0.00373709	0.140544
AKR1A1	0.0037598	0.173377
ANGL1:C-term	0.00376395	0.154123
SYT4	0.00380562	0.188531
ALPL	0.00381816	0.0679543
ABR	0.00382822	0.187179
PSG6	0.00383723	-0.0274668
DBT	0.0038658	-0.0612867
ATG3	0.00387315	-0.0472739
ATP5PO	0.00389609	-0.0736612
HDHD2	0.00391672	0.229958
CARTPT	0.00394689	-0.0515748
sICAM-5	0.00401297	0.16101
HLA-G	0.00402423	0.196573
PQBP1	0.00403405	0.0861435
TBCB	0.00406317	0.182862
SH3PXD2B	0.00408449	0.0822298
EZR	0.00413998	0.156807
NEUR1	0.00416904	-0.176373
L1CAM	0.00418443	0.237748
VWF	0.00418813	0.288888
XG	0.00420121	0.0601119
ITGAV|ITGB5	0.00426241	0.159864
B3GALT6	0.00428681	0.0484758
SLC6A14	0.00431771	0.0760784
DEFB103A	0.00431891	-0.0222046
CBL	0.00438912	0.161759
PGRMC1	0.00439915	0.127759
IL1RL1	0.00440077	0.353432
Lectin, mannose-binding 2	0.00441352	0.0856873
APTX	0.00442661	0.0258418
RAD23A	0.00444163	0.222172
HAGH	0.00446158	0.216293
MMP19	0.00451171	0.217794
GRB2	0.00457997	0.176423
SLITRK4	0.00459521	0.229445
TPMT	0.00459662	0.0792295
b-Catenin	0.00460389	0.043614
FST	0.00461458	-0.0454406
OPRPN	0.00462191	-0.0264641
PKB	0.00463605	0.146579
ADAM7	0.00464079	-0.0504568
SELENOW	0.00465784	0.166532
SF3B6	0.00466398	-0.0419825
NECAB1	0.00467323	0.0747337
RAD23B	0.00467871	0.214859
SET	0.00467984	0.142658
MYL4	0.0048084	0.144863
LIMD1	0.00481663	0.172674
SPTLC2	0.00482611	-0.0200426
DJB14:LD	0.0048527	-0.0215066
CLEC9A	0.00485625	0.0475541
VISL1	0.00486413	0.167178
INSRR	0.00495227	0.106349
DPEP2	0.0049635	0.163099
PLA2G12A	0.00498344	0.0856033
GLIPR1	0.00501035	0.0404491
NDRG3	0.00502821	0.240544
CD5:ECD	0.00505468	0.239099
TXNL4B	0.00507165	0.0474195
CRIP1	0.00507253	0.277832
CS	0.00507757	-0.259798
IDI1	0.00510352	0.168862
POMK	0.00514501	0.102319
SEMA4B	0.00518255	0.051578
EFS	0.00521488	-0.0346226
PFDN2	0.00521533	0.0635827
CAPN1|CAPNS1	0.00522601	0.225203
NHP2	0.00526751	-0.0584641
LGALSL	0.00527847	0.047644
SYT1	0.00528409	0.205942
CD97	0.00533106	0.0679578
AHCYL1	0.00535452	-0.0431126
Met	0.00536241	0.228353
NIPAL4	0.00536588	0.0295713
TPT1	0.005419	0.145709
FZD1	0.0054488	0.153723
TGFBR3	0.00546782	0.126094
GABARAPL2	0.0054728	0.139249
ADAM12	0.00549424	0.0649898
KRTAP2-4	0.00549809	0.0961834
SORCS1	0.0055024	0.211325
C43BP:PH domain	0.00552101	-0.0398365
TNFRSF10D	0.00553262	0.20284
RGS4	0.00554692	-0.0199377
Coagulation Factor Xa	0.00562819	0.16785
Prostasin	0.00567559	0.149537
XYLT2	0.00568678	0.0353192
ISOC1	0.0056988	0.0501469
DOC2B	0.00570352	0.142766
USP8	0.00571028	-0.0465041
METTL24	0.00572205	0.125327
CRIPT	0.00573281	-0.0403335
ARHGEF2	0.0057479	-0.0483975
SFN	0.00576008	0.174735
PCMT1	0.00580489	-0.0197875
VANGL1	0.00587665	-0.024337
ACYP1	0.00588939	0.141161
STARD5	0.00589161	-0.0516938
TNFRSF11A	0.0059053	0.0718941
NENF	0.00594853	0.0349296
CCN5	0.00596146	0.283906
IL2RA	0.00596303	0.058274
VAPA	0.00599252	0.154123
GOT2	0.00603758	0.189874
ADH1B	0.0060472	0.0377605
GAS6	0.00604831	0.132018
GFRA1	0.00607986	0.143618
HSPB3	0.00611391	0.039273
HSDL2	0.00612947	0.152727
MRAP2	0.00613809	0.0575018
TMOD3	0.0061489	0.169748
PPIA	0.00617119	0.114399
ADGRB2	0.00618766	0.2405
PARK7	0.00621703	0.163814
MYOC	0.00621814	0.410593
EphB6	0.00622871	0.223245
PCDH9	0.00622992	0.197698
CTNNBIP1	0.0062332	0.143711
DYNLL1	0.00626698	-0.0240229
GM2A	0.00626752	0.109337
GTF2I	0.00627651	-0.0474464
YAE1	0.00630481	0.0743812
RPRD1B	0.00631574	-0.0419733
PIN1	0.00631659	0.105295
Chk2	0.00631825	-0.0227783
RHEX	0.0063484	0.0680303
SMNDC1	0.00635498	-0.0328429
Azurocidin	0.006372	-0.0519302
RDH12	0.00637624	0.0828979
MORF4L1	0.00637956	-0.0394583
CINP	0.00645305	0.0582789
Spastin:MIT	0.00649734	0.10611
FIS1	0.00654571	0.0960494
DTNA	0.00654826	0.0476316
BRPF1	0.00655832	-0.0413078
Cystatin M	0.0065937	0.243852
CNPY4	0.00664574	0.125942
PCLAF	0.00666334	0.237191
NMRK2	0.00672232	0.0366348
LTBP4	0.0067687	0.141306
CTNA1	0.00679181	0.0420635
MSMP	0.00680633	0.314573
POLR2E	0.00683972	-0.0409526
TMEFF1	0.0068623	0.149707
CRIP2	0.00689249	0.129432
LIN7A	0.00690715	0.0677956
NELFA	0.00692391	0.0795317
ROBO2	0.0070087	0.115435
GDA	0.0070125	0.187152
RASSF5	0.00703866	-0.0476646
AGFG1	0.00706575	0.0665706
IGFBP-2	0.00706886	0.0848353
CLYBL	0.00706996	-0.0691125
MTIF3	0.00708178	-0.0530973
PGM1	0.00709791	0.0619609
UMOD	0.00710585	0.258095
GPX5	0.00714181	0.0604882
fibulin 5	0.00716047	0.0854511
sFRP-3	0.00716095	0.137588
IKBKG	0.00718816	-0.043726
MAX	0.00719652	-0.0365682
CSF-1	0.00719898	0.129597
EDA2R	0.00724554	0.201718
FBLN7	0.00725351	0.182427
RPS7	0.00726195	-0.0497655
CCL14	0.00729457	0.317234
EHD3	0.00730835	0.174845
FTH1|FTL	0.00735441	0.213252
HHIP	0.00742538	0.222726
GXYLT1	0.00743677	0.109248
MAPK1	0.00747143	0.050191
IL1RAPL1	0.00747853	0.101989
TNFRSF1A	0.00747886	0.133905
ASAH1	0.00748719	-0.0543317
PRKCG	0.00754835	0.172772
PRRG4	0.00758825	0.0581773
SNCG	0.00761566	0.163014
SMAD4	0.00762863	0.0480568
GFER	0.00763629	0.0887219
CTHR1	0.00766789	0.113204
EFNB2:ECD	0.00773121	0.139986
ARHGAP45	0.00774509	-0.0608777
PTP4A1	0.00779478	0.0300392
NUDT3	0.00784036	0.107219
PES1	0.00785564	-0.0270895
DHRS4	0.0078577	0.0454864
CARHSP1	0.00788874	0.050225
BSP	0.00789292	0.19508
PAFAH1B2	0.00792441	0.110581
IL17RC	0.00794352	0.0958795
LYNB	0.00796744	-0.223347
UBE2N/UB2V1 Complex	0.00807565	0.22334
IKBKB	0.00810325	0.109071
PATE1	0.00812876	-0.0433494
YME1L1	0.00817674	-0.0212217
EMG1	0.00818108	-0.0475804
QTRT2	0.008214	0.0613794
MAPK8	0.00830217	0.0506429
B3GALT5	0.00835153	0.109991
CDKN3	0.008406	0.0647485
BST1	0.00840975	0.138303
SEPTIN6	0.00843028	-0.0356275
ISLR2	0.00844013	0.243522
MLEC	0.00849683	0.149923
LPL	0.00859234	0.189929
UBASH3A	0.00863299	0.0257239
RHOG	0.00866626	0.0802633
ELL3	0.00866934	0.0338472
ATXN3	0.00869144	0.0714775
ITIH3	0.00873595	0.301775
UBTD2	0.00882621	-0.033933
CETP	0.00883176	-0.0474517
CHST12	0.00889717	0.0995593
MATN3	0.00916785	0.17254
PUF60	0.00920258	0.119463
DSCAML1	0.00920499	0.169028
CSK	0.00922386	-0.268514
PSMB3	0.0092257	0.0570516
ALK	0.00924171	0.0363827
CEBPA	0.00924587	-0.0540681
RAB7A	0.00927378	-0.170497
GDPD1	0.00934274	0.0621488
ANKRA2	0.00935162	0.07592
PAL4D	0.00937323	0.0399779
TMPRSS6	0.00938256	-0.0419673
MAP2K1	0.0093871	0.0636735
ST13	0.00939217	0.241095
HADH	0.00940445	-0.0883532
GALNT4	0.00940944	0.161698
PAM	0.00941462	0.274263
LIGHT	0.0094255	-0.0472669
DDX19B	0.00943231	-0.0372293
FTL	0.00943395	0.217799
CHST5	0.00944562	0.0752652
SMS	0.00950536	0.0281918
EPS8L3	0.00953697	-0.0230583
HTRA2	0.00954018	0.177073
GZMM	0.00956419	-0.0222796
SVEP1:EGF-like domains 4-6	0.00956777	0.105512
MER	0.00957267	0.158039
JAM3	0.00960033	0.120136
MAN2B2	0.00960721	-0.350348
MSRB3	0.00960962	-0.0224535
USP12	0.00963039	0.0332707
MIF	0.0096324	0.489796
Activin A	0.00971324	0.227119
CEMIP2	0.00972762	0.0415646
DNAJC27	0.00973224	0.0212132
UBE2T	0.00976029	0.026896
LAMA3	0.00978567	0.0369705
PHYH	0.00978623	0.0758418
NDRG1	0.00984667	0.0453566
RBM39	0.00987238	-0.044427
NBL1	0.00988923	0.2902
RBM23	0.009974	-0.039408
DEAF1	0.00999769	0.0821573
Gro-g	0.0100029	-0.056532
NCALD	0.0100121	0.0422657
MRC2	0.0100532	0.118882
RBM17	0.010105	-0.0350668
Ephrin-A3	0.0101059	0.173585
ERBB3	0.0101664	0.157031
HGF	0.0101688	0.133768
AFAP1L2	0.0101856	0.0700482
DLST	0.0101984	-0.124823
MAN1C1	0.0102193	0.171341
H1-10	0.0102556	-0.104044
TFCP2L1	0.0102774	-0.0310315
ETNK1	0.0102908	-0.0187361
HSP90AB1	0.0103411	0.154539
RGS8	0.0103786	0.0354876
HABP2	0.0103812	0.429188
NAALAD2	0.0103989	0.0974855
CMC4	0.0104616	0.100927
LRRT1	0.0105084	0.244083
PSMB2	0.01051	0.0662414
LIF	0.0105123	-0.0537357
ANGPT4	0.0105367	-0.0473444
ATL1	0.010558	0.112604
CALCOCO2	0.0105602	0.137102
PEAR1:ECD	0.010566	0.141552
KIAA2013	0.0105888	-0.0408016
GPHN	0.010595	0.206427
PRDX6	0.0106196	0.246379
PGLS	0.0106345	0.153779
ILK	0.0106403	-0.0428108
CD27	0.0106407	0.133568
ULBP-1	0.0107312	-0.0452942
LAMTOR3	0.0107976	0.0579556
TSG101	0.0108773	0.137228
UNC5A	0.0109365	0.205023
WARS1	0.011072	0.211469
DHX8	0.0110924	-0.0422446
MXRA8:ECD	0.0111032	0.126048
CRIM1:ECD	0.0111947	0.100154
NAA10	0.0112253	-0.0355067
MAG	0.0112342	0.117534
MATN2	0.0112437	0.106951
MAGE-6	0.0112443	0.0813057
DDX19A	0.0112548	-0.0443008
VBP1	0.0112939	-0.0476797
ERP29	0.0113155	0.163954
TFF3	0.0113722	0.125404
EMIL3:region 1	0.0114084	0.150119
DNM1	0.0114258	0.181966
TR:ECD	0.0114395	0.0989068
PXDC2:ECD	0.0114399	0.138358
GRK2	0.0114831	-0.055669
SGSH	0.0115184	-0.160894
PARP11	0.0115513	-0.042364
Hexosaminidase B	0.0115556	0.107569
KITLG	0.0115657	0.146344
AP2A2	0.0115765	0.174619
TMEM132B	0.0115813	0.216645
PLBD2	0.0116445	-0.044618
TNFSF8	0.0116747	0.123841
MOSPD1	0.0117466	0.0185919
alpha-1-antichymotrypsin complex	0.011763	0.129104
PBRM1	0.0117676	-0.0440116
CADM3	0.0117686	0.146163
SCGF-beta	0.0117861	0.190218
GNPTG	0.0118018	0.108896
SNX12	0.0118129	0.22818
PCD10:CD	0.0118851	-0.0364995
RBBP5	0.0119042	-0.038621
KAZALD1	0.0119258	0.146061
PRKRA	0.011961	-0.0377174
NRX1B	0.0119713	0.247629
CCDC80	0.0120793	0.160857
BCAN	0.0120869	0.160299
PEA15	0.0120982	0.20584
ILF2	0.0121249	0.0288291
LA:RRM	0.0121285	-0.0428464
IDH3G	0.0121343	-0.0352189
CPD	0.0121509	0.0704101
CACNA2D3	0.0121923	0.229431
VWA1	0.0122606	0.109452
TBXAS1	0.0123662	0.043178
DNASE1L2	0.0124486	0.145191
NRG3	0.0124764	0.174179
IGFBP-5	0.0124858	0.0757899
BMPR1A	0.0125139	0.142058
STOM	0.0125866	0.0281506
NAALADL1	0.0126193	0.0652291
FIBP	0.01269	-0.0486331
MADCAM1	0.0127298	0.0569283
ARFGAP2	0.0128233	0.0595763
CSNK2A2|CSNK2B	0.0128529	-0.0542982
MRPL1	0.0128787	-0.0398756
SPECC1	0.0129004	0.0406168
GRB14	0.0129269	0.223505
ST6GAL1	0.0129274	-0.0420896
MUSTN1	0.0129379	0.185584
SPARCL1	0.0129394	0.0768583
DOCK2	0.0129615	0.05101
PDIA6	0.0131171	0.151856
HOMER1	0.0131246	0.0568582
STX12	0.0131526	0.191696
MASP3:Light	0.0131961	0.0495962
CASC4	0.0132786	0.146072
C1QL2	0.0133179	0.245589
RPP25L	0.0135413	-0.0261727
CYRIB	0.0135454	0.155099
CLPSL1	0.0135849	0.0252929
DJB14:CD	0.0136001	0.05732
BAGE3	0.0136178	0.129556
PUS7	0.013627	0.19951
LIMD2	0.0136578	-0.0432057
H6PD	0.0136655	0.204274
CISD1	0.0136921	0.135047
TGFB2	0.0137095	-0.0945044
C1QL1	0.0137552	0.12989
KCTD3	0.0138022	-0.0384121
CLCA2	0.0138311	0.040688
POLR2J	0.013897	-0.0191891
LTB4DH	0.0139816	0.247498
PLCD3	0.0140069	-0.0405068
RAB3B	0.0140158	-0.0228705
MAPK12	0.0140281	-0.0237482
C11orf68	0.0140509	0.142571
HYAL4	0.0140875	-0.0233083
QSOX1	0.0140944	0.137016
CT83	0.0142339	-0.0438371
CDK16	0.0143334	-0.017651
PLXNC1	0.0144042	0.177519
sLRP1:ECD	0.0144881	0.118307
NRG4	0.0145082	0.0608533
SCAR3:region 2	0.0145275	-0.0225303
ADAM29	0.0145308	-0.0217756
USP19	0.0145803	-0.02015
ACBD4	0.014619	-0.0349964
CAPNS1	0.0146197	0.205311
EPHA2	0.0146473	0.133268
A1CF	0.0146556	0.0236035
PDLIM3	0.0147007	0.183674
ANGPT1	0.0147025	0.162257
PRC1	0.0147114	-0.0434125
A4GALT	0.0147249	0.172324
CHP1	0.0147553	0.127492
NAE1|UBA3	0.0147635	-0.0410916
PACAP-38	0.0147641	0.0325946
C2orf73	0.0147953	0.0705438
MEMO1	0.0148601	0.0490873
C8G	0.0148712	0.189563
Apo A-V	0.0149625	0.141159
STX3	0.0150227	0.147589
ACYP2	0.0150228	0.113561
TCF4	0.0150581	-0.0424353
AIP	0.0151537	-0.0421201
NIP7	0.0151562	-0.0280032
XRCC1	0.015174	-0.0229836
NFASC	0.0152698	0.126112
FLI1	0.0152804	-0.0472385
MGAT1	0.0153026	0.0402549
UBE2D2	0.0153335	0.102931
CIB1	0.0153519	0.0852753
RP9	0.0154027	0.197453
WFKN2	0.0154053	0.213123
GDNF	0.0154574	0.0237112
ATP6V1F	0.0154615	0.12391
ZYX	0.015482	0.112928
PLXND1	0.0155498	0.170258
HYOU1	0.0155624	0.128552
CHRDL1	0.0156437	0.214775
MED10	0.015648	0.0916124
MSRA	0.0156512	0.0285168
CD46	0.0156525	0.137718
MAP4K3	0.0156836	-0.0209643
OLAH	0.0156859	0.0879923
FAM241B	0.0157106	0.125616
CFAP300	0.0157397	-0.0555954
INGR2:ECD	0.01576	0.055149
HRG	0.0158327	0.253285
Coagulation Factor X	0.0158508	0.165779
CD248	0.0158534	0.142814
PDE6D	0.0158688	0.033367
TEAD3	0.0158822	0.036199
ISM1	0.0159126	0.0357139
UBE2K	0.0159401	0.221788
SBSN	0.0159922	0.0243225
ZHX2	0.0160092	-0.0397316
RSPO2	0.0160325	0.129305
SLC26A7	0.016063	-0.0218251
NTRK1	0.0161188	-0.040067
ARHGAP5	0.0161313	0.0345884
ETV7	0.0161691	0.0352534
NMT1	0.0162569	-0.0684239
NANP	0.0162802	-0.038705
TNFRSF19	0.0163078	0.112755
PLXNB3	0.0163306	0.119646
KIF22	0.0163428	-0.0444706
TXD12	0.0164068	0.0967563
FLRT2	0.0164212	0.113321
SYNCRIP	0.0164872	-0.0398471
MTPAP	0.0165673	0.0174209
PDE1A	0.0166361	-0.0405356
PTPN6	0.016678	-0.0353401
MRAS	0.0167171	-0.0407961
DNAJA4	0.0167256	0.0452428
GPNMB:CD	0.0167322	0.0360836
SOD2	0.0167689	0.0798388
FBP2	0.016839	-0.238495
OAF	0.0168708	0.203706
UNC93B1	0.0168808	-0.0403585
DNER:ECD	0.0169242	0.142408
TMEM8B	0.0169685	0.0507103
VSIG2	0.0169691	0.092411
APCDD1	0.0169942	0.0571466
MAD2L1	0.0170122	0.0307651
GFRA3	0.0170309	-0.0396161
CRYGS	0.0170708	0.0837389
LRP11	0.0170772	0.201255
NRP1	0.0170836	0.110499
CD55	0.017118	0.0946949
SCAR3:region 1	0.0171349	0.0403765
EMC10	0.0171579	0.137867
PRKCSH	0.0172358	0.127517
TMOD2	0.0172661	0.0513425
FGF9	0.0173191	-0.0228998
PRKAR1B	0.0173475	0.112209
PLXNB2	0.0173491	0.112637
HS6ST1	0.017387	0.175881
MX1	0.0174448	-0.0852981
LRRTM2	0.0174734	0.167414
THS7A:TSP type-1 domain 17	0.0174873	-0.019986
SIG11:CD	0.0174962	-0.0410705
PAK4	0.0175111	-0.0276878
Dtk	0.017548	0.140948
TSEN15	0.017575	0.0274801
HG2A	0.017705	-0.0336949
CNTN4	0.0177332	0.126706
MANSC1	0.0177686	0.149199
CLTC	0.0177891	-0.0306587
CCL11	0.0178241	-0.0860309
ERLEC1	0.0179958	0.11036
CNDP1	0.0180293	-0.0245871
DSC2	0.0180441	0.10772
PRKG1	0.0180474	0.083743
FAF2	0.0180478	0.0887341
IMPA1	0.0182098	0.040479
CRH	0.0182715	0.0572626
CRLF3	0.0183517	0.0406457
ESPN	0.0184385	0.0293057
RORB	0.0184493	-0.0343019
MYL9	0.0184862	0.185306
TSLP R	0.0185058	-0.036785
XRCC6	0.0185558	-0.0509901
SPINK13	0.018619	0.0381683
ENPP5	0.0188115	0.159568
DNAJB2	0.0188765	0.0543383
FRDA	0.018907	0.0227835
PAPPA2	0.0189377	-0.044686
HMOX1	0.0189868	0.128559
THEM4	0.0189993	-0.0353013
ABHD10	0.0190472	-0.0359017
TIMP3	0.0190804	0.200842
PHF3	0.0191443	-0.041132
KREM1	0.0192485	0.136803
PSMB1	0.0193328	0.227076
SHBG	0.0194239	0.289465
LGSN	0.0194531	0.0260741
SERPINB8	0.0194898	0.0493552
ADGRL3	0.0195061	0.122117
B3GNT8	0.0195353	0.123126
TOIP1:Perinuclear	0.0195557	0.127722
HDGFL3	0.0195675	-0.0407608
MYBPC3	0.0195948	0.0299597
PCBD1	0.019603	0.100638
FGFR-3:CD	0.0196244	-0.0388456
PSMC3	0.0196445	-0.0484234
TWSG1	0.0198838	0.0866098
AK4	0.0199492	-0.0391986
SAMM50	0.0199697	0.045018
Protein disulfide isomerase A3	0.0200674	0.0974949
UB2D3	0.0200804	0.21086
SH2B3	0.0202244	0.034902
FGF-8B	0.020227	-0.0431417
PRKAR1A	0.0202433	0.106011
JPT1	0.0202566	0.119719
ITGB5	0.0202813	-0.0174717
CFC1	0.0203029	0.104631
GAGE2A	0.0203658	0.171299
PDGFD	0.0204174	0.0923856
VSIG10	0.0204956	0.027888
ALDOC	0.0205195	0.108974
MTHFD2	0.0205392	-0.0493026
GALNT10	0.0205509	0.0353077
HNF4A	0.0205633	0.150615
KIRREL3	0.0205885	0.131009
Cathelicidin peptide	0.0205937	-0.0536106
Inhibin bB chain	0.0205994	0.168442
GOLM1	0.0206446	0.115095
DCK	0.0206638	-0.0260077
TBP	0.0206757	0.0388063
POLR3F	0.0207112	-0.0192787
ABLIM3	0.0207166	0.0342437
LYG1	0.0207301	0.0219216
MDGA2	0.02074	0.171253
SERPIND1	0.0207464	0.193751
PTK6	0.0207605	-0.0210818
TAX1BP1	0.0208115	0.0961509
VOPP1	0.0208128	0.0368035
SLIK1	0.0208305	0.215775
NMT2	0.0208371	-0.0290181
Beta-dystroglycan	0.0208923	0.136422
PLXNA4	0.0209548	0.222326
BCAT2	0.0210095	-0.0614122
MSC	0.0210513	0.0769179
CYTIP	0.0210771	0.0310501
CD22	0.0211754	-0.0421849
GEMIN6	0.0212325	-0.0164182
COMMD9	0.0212358	-0.0342824
SLC3A1	0.0212407	0.0269624
KIRR2	0.0212607	0.10609
PTRHD1	0.0212635	-0.129598
PSG11	0.0212983	0.0279991
FGFR-3:ECD	0.0213095	0.182136
DAP	0.0213434	-0.0375797
NR3C1	0.0213875	-0.0271865
PDE5A	0.0214073	0.0364355
FERMT3	0.0214251	0.0877484
CUL9	0.0214588	0.0347638
PDGF-CC	0.0214649	0.114488
RAP1GAP	0.021605	0.0290848
RNASE2	0.021689	0.0491807
NVL	0.0217008	0.0238627
SUOX	0.0217379	0.0874295
HSPA1B	0.0219106	0.204431
MAN1A2	0.021938	0.110782
HOXA11	0.0219565	0.0378398
BCL10	0.0220776	-0.033921
PACSIN2	0.0221207	-0.0745846
FBXO3	0.0221654	0.0304732
VASP	0.022166	0.147185
RAB2B	0.0221696	-0.0387997
LRRC3B	0.0221748	0.0818019
NEUROG3	0.0221943	0.0334445
TDP1	0.0222267	-0.0422522
PUDP	0.0223511	0.0802813
EFNA1	0.0224698	0.135523
CADM2	0.0224795	0.145379
PTPRS	0.0225619	0.0980965
YAP1	0.0225788	0.147647
TAFA5	0.0226022	0.126299
PSMA7	0.0226052	0.298611
JPH4	0.0227012	-0.0158754
ELMO2	0.0227163	-0.0408102
TMX3	0.0227563	0.128515
ARID3A	0.0227831	-0.0272739
DECR1	0.0227865	-0.0587842
Holo-TC II	0.022793	0.202685
ITIH4	0.022826	0.256623
IL-12 Rb1	0.0229119	-0.0416229
NTRK2	0.022959	0.156079
IL36G	0.0229816	0.0303252
HS6ST3	0.023007	0.163576
POLR2F	0.0230315	-0.0282326
PGA4	0.0230682	0.044546
FAM102B	0.0230767	0.025516
IL27|EBI3	0.0231575	-0.0358252
PSMB5	0.0232666	0.102964
HUS1	0.0232812	0.0686228
C9	0.0233067	0.121496
DARS2	0.0233229	-0.124761
ITPKA	0.02333	-0.0201164
OTUD7B	0.0233472	0.0389956
PECR	0.0234337	-0.0203421
HMBS	0.0234452	0.252463
DEFB113	0.023446	0.0592683
LBP	0.0234602	0.547648
AIF1	0.0235173	0.124568
FGF20	0.023524	-0.0253416
SH3BP5	0.0235334	-0.0415597
DSCAM	0.0236784	0.132046
NELL2	0.023694	0.110411
DNM1L	0.0237482	0.0452714
SHC1:PID	0.0238516	-0.027782
CMA1	0.0238524	-0.0389776
DUSP21	0.0238816	0.0391487
MBD4	0.0239065	-0.0371813
ACP3	0.0239097	0.030078
NDNF	0.0239549	-0.0445213
sCD14	0.0240309	0.0938845
NFE2L2	0.024074	0.0310351
TANK	0.0241264	-0.0296689
CAVIN1	0.0241354	-0.0539575
NHLRC2	0.0241364	-0.0334813
I-TAC	0.0241593	-0.184508
KIN	0.0241827	-0.0329228
HSD17B8	0.0242554	0.150276
CAMK1	0.0243572	0.0792
RFK	0.0244667	-0.0452408
TESC	0.0244855	0.0371246
SNRPB2	0.0245263	-0.0428418
KCNIP3	0.0245292	0.030014
CFL2	0.024564	0.269038
PENK	0.0246655	0.291133
UNC5H4	0.0246673	0.174755
COL18A1	0.0247888	0.159902
DESI1	0.0248038	0.0360414
NAR3	0.0248272	0.118991
MFNG	0.0248461	0.0914357
IL20RA	0.0248694	-0.0541546
RPS6KA3	0.0248893	-0.0339676
Alkaline phosphatase, intestine	0.0251169	0.0460803
TLR10	0.0251188	0.0507
discoidin domain receptor 1	0.0251605	0.147735
LRRC75A	0.0252059	0.0204341
K-ras	0.0252487	-0.0182492
SHC4	0.0252931	-0.039443
CD99L2	0.0252986	-0.0357133
CCN6	0.0253452	0.0223432
PTPRJ	0.0254669	0.147715
DNAJC18	0.0254742	0.0497586
C1QTNF1	0.0254808	0.102828
L3HYPDH	0.025488	0.088806
TIMD3	0.0255021	0.150011
GUCA2B	0.0255374	0.0392357
ETS2	0.0256276	0.0344565
Cytochrome P450 3A4	0.0256509	0.080181
PITPNA	0.0256525	0.130581
MILR1	0.0256784	0.0292791
JTB	0.0257527	0.113906
UBE2N	0.0257772	0.146892
RTN1	0.0258411	0.0285652
UBE2G1	0.02588	0.0702238
Desmoglein-2	0.025881	0.101943
NCAN	0.0258926	0.153784
ALT	0.0259085	0.110299
SIRT3	0.0259884	0.0455239
CD163	0.0260812	0.126993
GOLGA7	0.0261839	-0.0207362
NECAP2	0.0261881	0.0949266
SULT1A1	0.0261882	-0.0343806
UBL3	0.0261964	0.178211
RNF122	0.0262066	0.0808115
NRX1A	0.0263225	0.122291
NUDT5	0.0263513	0.0693526
K1467:C-term	0.0264183	0.219253
TAX1BP3	0.026562	0.0494192
CNN1	0.0265983	0.0520333
GALNT1	0.0266106	0.140936
ARNT	0.0266886	0.0531667
NT5C3B	0.0267513	0.0532268
ZNF334	0.0267761	-0.0188628
CNTN5	0.0268355	0.114211
RAB3C	0.0269088	-0.0446238
SULT2B1	0.0269444	0.0246543
PTPRD	0.0270264	0.154163
TSSC4	0.0270377	0.0732666
PGAM2	0.0272648	0.149274
DLL1	0.0272653	0.139668
EXOSC5	0.0273057	-0.0245529
TFAM	0.0273211	-0.0615563
TPRKB	0.0273731	0.0625772
CADM1	0.0273799	0.129021
FUBP1	0.0275297	0.103777
YTHDC1	0.027608	-0.0235114
CAPS	0.0276118	0.147602
TOR1AIP2	0.0276399	0.121192
TNF sR-II	0.0276519	0.127207
CST3	0.0277017	-0.030953
CMTR1	0.0277163	0.0231666
PALMD	0.0277276	0.176815
PRKCI	0.0277319	-0.0389079
PDE3A	0.0277704	0.0317826
GPC2	0.0280462	0.0519784
RAB13	0.0280724	0.0981457
BTG1	0.0281401	0.129053
DSG4	0.0282202	0.0249304
TPPP2	0.0284391	0.15982
ETV4	0.0284766	-0.0225807
UBE2N|UBE2V2	0.0284785	0.19455
Alpha-amylase 2B	0.0284912	0.114548
COQ9	0.0285168	-0.0686686
VAV1	0.0285836	-0.0436545
TK2	0.0285837	0.0278603
HBE1	0.0285989	0.175535
C5|C6	0.0286056	0.267777
SNAP23	0.0286293	0.0819078
TMEM185A	0.0286329	-0.0380921
UCRP	0.0287227	0.0969657
RBL2	0.0287987	0.0787822
ECM1	0.0288132	0.0709556
FABP	0.0288607	0.196944
LMNB1	0.0288802	-0.0193266
APEX1	0.0288922	-0.195649
MICOS10	0.0289177	0.0645729
CRLF1|CLCF1	0.0289447	0.0249124
PDIA5	0.0289744	-0.0335043
IL16	0.0290009	0.168222
Periostin	0.0290621	0.217126
TEX30	0.0290857	0.0245134
RHG01:CRAL-TRIO	0.0291416	0.127857
SLFNL1	0.0291469	0.208577
DMP4	0.0291646	0.113718
GPC6	0.0292152	0.10576
SAP18	0.0292307	-0.0359834
PTH1R	0.0292616	-0.0207897
MRPL32	0.0292737	-0.0202916
Ephrin-B3:CD	0.0292822	0.0382427
MICALL1	0.0292844	-0.0266039
NTRK3	0.0293166	0.123313
SCGF-alpha	0.0293302	0.161063
PHF11	0.0294124	0.20279
FBXL4:LRR4 and LRR5	0.0294358	0.0753424
NEUREGULIN-1	0.0294761	0.0439597
CRYBA2	0.0294847	0.0330888
PARVA	0.0295208	0.138175
ROBO4	0.0295601	0.113686
TNRC6B	0.0295986	0.0368063
LCTL	0.0296002	0.0415425
DAPK1	0.0296915	-0.0362449
STK3	0.0297428	0.0456584
HSP90AA1	0.0297942	0.152845
RBP7	0.0298103	0.0936617
RWDD1	0.0298653	0.136405
NRCAM	0.0299387	0.0858652
MMP14	0.0300766	0.0552614
CRMP1	0.0301172	0.0260621
LDHC	0.0302239	-0.013493
CA12	0.0302412	-0.0489594
ZG16	0.0302566	-0.037562
IGFBP7	0.0303627	-0.029667
ARL9	0.0303739	-0.0197989
C1RL	0.0303831	0.150254
SNRPD3	0.0306316	0.0269361
FZD8	0.0306989	0.105389
ERBB2	0.0308361	-0.0329625
CISD2	0.0308538	-0.0349124
BLOC1S3	0.0308566	0.0209128
GATAD1	0.0309133	0.0792435
CGREF1	0.0309148	0.0827579
TCEAL3	0.0309295	0.0389378
ADAM9	0.0309359	0.132206
NCKIPSD	0.0310197	0.0429944
SKP1	0.0310292	-0.0448258
KRT5	0.0310503	-0.0355643
CD58	0.0311492	0.0806681
MOCOS	0.0311549	0.0202775
ADAMTSL2	0.031189	0.123047
HMGB3	0.0312131	-0.0322654
IGSF8	0.0312547	0.178381
CASK	0.0312915	0.0361153
C2orf66	0.0312953	-0.0227249
RAB37	0.0313216	-0.0355066
CD39	0.0313862	0.147867
SEMA3A	0.0314174	-0.0419518
INHBC	0.0314337	0.238024
GLO1	0.0314497	0.168146
PTPN4	0.0314752	0.0575838
MPP7	0.0315316	0.0584219
BLOC1S6	0.0316076	0.0202611
IL2RG	0.0316965	-0.0384964
ADAM28	0.0317186	0.0703075
NOTUM	0.0318087	0.103242
CRBP	0.0318107	0.0879499
CD68	0.0318416	0.161094
Coagulation Factor IXab	0.0318583	0.197285
MAD1L1	0.0318878	-0.0276862
DCC	0.0318952	0.128187
VHL	0.0319324	-0.0758737
AMGO1:ECD	0.0319376	-0.0865529
Kininogen, HMW	0.0319784	0.17764
ARL8B	0.0319814	0.0152997
C5	0.0320508	0.202135
ENPP2	0.0320731	-0.0480893
NLRP10	0.0324878	0.0327275
ME2	0.0325542	-0.129446
ALDH1A2	0.0325895	-0.291256
CLN5:CD	0.0326594	-0.0154543
CHL1	0.032733	0.0977259
NAPEPLD	0.0328531	0.0214918
GSTA4	0.0328694	0.0317504
PLA2G10	0.0329282	-0.0359707
ELFN2	0.0329326	0.160473
CMIP	0.0330493	-0.0379779
ASH2L	0.0330616	-0.0203071
FCRLB	0.0331399	0.0211327
EGLN3	0.0332231	0.0471895
HMGCR	0.033265	-0.0219424
NCAM-120	0.0333394	0.0969049
CASTOR1	0.0333814	0.0332132
SERPINB13	0.0334221	0.0502217
FAM151A	0.033449	0.0130997
QTRT1	0.0334809	-0.0177829
CHIT1	0.0335712	0.598932
VSIG4	0.0335805	0.136398
MTHFS	0.0336173	-0.0646355
GPT2	0.033649	0.0284241
HJV	0.0337121	0.288012
ADAM23	0.0338657	0.163082
CNTNAP5	0.03387	0.0340901
ADA15:ECD	0.033875	0.0633246
GRN	0.0339001	0.0861644
ACO1	0.033994	0.11232
DBNDD2	0.0340022	0.0398166
SERPINB1	0.0340164	0.103252
EPHB2	0.0340447	0.119237
ASPH	0.0340691	0.0927892
UTS2B	0.0341222	-0.046372
SEPTIN1	0.0341272	0.0743375
nectin-1 gamma:ECD	0.0341762	0.135452
PP13G	0.0342081	0.0296726
IL-17B	0.034225	0.143295
LRP8	0.0342763	0.152237
TMEM132D	0.0343149	0.185423
GAS1	0.034333	0.134832
RNASE6	0.0343409	0.15326
ACOT8	0.0343987	0.0504077
SQSTM	0.0344024	0.0284782
PLAAT4	0.0344172	0.0340059
UBE2D1	0.0345072	0.0363804
CTSO	0.0345114	0.155889
GNAS|GNAS	0.034522	-0.0211387
SERPINE1	0.0345439	0.10282
SLITRK6	0.0345505	0.36447
CIAO1	0.0345632	-0.142593
GCNT4	0.0345837	0.0235725
TIE1	0.0346446	0.158091
IMPDH1	0.0347967	-0.0531568
MPZL1	0.0349555	0.0525653
NOTCH1	0.0349581	0.0844384
EGFLAM	0.0349911	0.139572
DNAJC11	0.0350787	-0.0171831
WTAP	0.0350982	0.127136
Angiopoietin-2	0.0351333	0.143904
PCDHGA10	0.0351558	0.117646
NQO2	0.0352954	0.104963
SELENOF	0.0353446	0.117852
FAH	0.0353532	0.123671
ALCAM	0.0354122	0.0973309
PPM1F	0.0355792	0.161531
VWA2	0.0355843	0.0839652
AMGO2	0.0355891	0.0887097
L3MBTL2	0.0356055	-0.0227076
HGS	0.0356764	0.102991
ASCC1	0.0358378	0.0630516
RHOC	0.0358848	-0.0645117
PSAP	0.0359406	-0.0983141
BRD1	0.035961	-0.0232341
FLRT3:ECD	0.0360809	0.0888326
PAIP1	0.0360875	0.0215471
MARE1	0.0361352	0.174042
Granzyme B	0.0361654	-0.0200711
ROBO1	0.0362934	0.126244
IGFLR1	0.0363524	0.161278
PLCXD3	0.03648	0.169077
BDH2	0.0364827	-0.101356
MPP5	0.0365178	0.028586
SPAG7	0.0366251	-0.0304603
ACSS2	0.0367066	-0.0262233
BMF	0.0367998	0.0552998
ADPRS	0.0369299	0.138177
AT5F1	0.0370087	0.0849606
APBB1IP	0.037123	-0.0475016
PRLH	0.0371761	-0.0381426
GEMIN7	0.0371956	-0.0289693
C1GALT1C1	0.037198	0.133228
DNAJB1	0.0372024	-0.0227423
PLA2G12B	0.0372696	0.0612076
CHST2	0.037294	-0.043921
NPM1	0.0373374	-0.053286
Ephrin-B3:ECD	0.0375263	0.112027
CHIA	0.0375303	0.0569803
TPPP3	0.0375473	0.18229
ADAMTS4	0.0375725	0.0252118
LETMD1	0.0376093	-0.0186786
FGF17	0.0376388	-0.0331312
ILT-4	0.037714	0.114189
NXPH2	0.0377635	0.159458
HLA-C	0.0379029	0.442056
GH1	0.0380748	-0.0186159
CLEC12A	0.0380758	-0.200396
UBASH3B	0.0381134	-0.0342656
PAP1	0.0381578	0.247662
SEPTIN11	0.0382207	0.112113
MAP2K6	0.0383269	0.0214782
SPATA46	0.0383322	0.0707104
SHISAL2A	0.0384221	0.028416
C1s	0.0384827	0.0528114
COX6C	0.0385902	-0.0428065
JAM2	0.0386217	0.102979
RAB39B	0.0386422	0.0384161
PLEKHB1	0.0387272	0.135042
IL-22BP	0.0388897	0.0209346
TKT	0.0389785	0.0608801
ACES	0.0390515	0.121879
FTH1	0.039073	0.07051
LILRA4	0.0391557	0.12818
COPS7B	0.0392686	0.0343789
ELK1	0.0392862	-0.0286629
VWC2L	0.0392928	0.0663715
SEMA6D	0.0394487	0.11969
NAB1	0.0394937	-0.0302785
SEMA4A	0.0395626	0.136552
PCDHGA12	0.0396788	0.116251
PEF1	0.0397912	0.0902644
CAPN13	0.0398449	0.0641708
SYAP1	0.0400026	0.0333723
MAFG	0.0400281	-0.030111
RPL30	0.040102	-0.222213
IL-10	0.0401094	0.0358783
PSMB6	0.040121	0.0265962
CD14	0.0401339	0.075754
GI24:ECD	0.0401448	0.106517
PCTP	0.0401688	0.0726919
ARL6	0.0402042	0.0730096
SRPK1	0.0402761	-0.0364958
SVIP	0.0404641	0.0937444
SCGB1D1	0.0405091	0.101354
Biotinidase	0.0406287	0.102028
RPL26L1	0.040648	-0.0942337
BEGAIN	0.0408118	0.0370648
PSMB4	0.040887	0.213906
INPP5A	0.0409145	-0.081144
AIM2	0.0409542	0.039262
PMVK	0.0409961	0.0168089
SPEF1	0.0411525	-0.01848
RAB4B	0.0411562	-0.225382
HAT1	0.0411645	-0.0192877
VPS26B	0.0411975	0.0262012
PCDH17	0.0412482	0.145905
NPTN	0.0414116	0.149035
CHST4	0.0414374	-0.0309382
BMPER	0.0414489	0.109214
ART4	0.0415964	-0.0810072
PVRIG	0.0416045	-0.0202878
FUT11	0.0416449	-0.0739146
NRBP1	0.0416637	0.0431213
PCSK9	0.0416925	0.185236
KMT2D	0.0418732	-0.0347246
ARHGEF10	0.041965	0.0338203
RLN3	0.0420861	-0.0176369
FBXO48	0.0421211	0.0306544
F176C:CD	0.0421282	0.048714
RBMS1	0.0421428	-0.0401994
KBTBD11	0.0421621	0.0633684
KERA	0.0422208	0.12487
ZP4	0.0423452	0.0481225
INHBA|INHBC	0.042542	0.068114
SIGLEC15	0.0425712	-0.0381432
OTOR	0.0426159	0.03894
KIF1C	0.0426387	-0.0143614
OBCAM	0.0426704	0.196421
BEND6	0.042671	0.0271138
AGRN	0.0426957	0.109355
NUDCD2	0.0428054	0.0607194
ADAMDEC1	0.0428296	-0.035222
Inhibin bA chain	0.0429538	0.148608
AK2	0.0432058	0.130431
VAMP2	0.0432156	0.042328
CNTNAP2	0.043272	0.133359
C1QR1	0.0437344	0.0890542
TP53I3	0.0438749	0.120454
CYREN	0.043908	0.0266069
PTEN	0.0439592	-0.0316297
ITIH5	0.0440235	0.116826
WNT5A	0.0440645	0.0345277
UNC5B	0.0441302	0.0990576
MINPP1	0.0441562	0.0873454
PTK7	0.0441931	0.0820614
PROS1	0.044216	0.0800753
SCUBE3	0.0443171	0.179198
EPHA5	0.0443442	0.136994
TNFRSF17	0.0443577	0.162426
ZFP36	0.0445263	0.0480415
KDF1	0.0445452	0.0367513
HMOX2	0.0446707	-0.0341661
XXYLT1	0.0448016	0.173537
BMERB1	0.0448161	0.0181212
IL6ST	0.0448488	0.104202
TYRP1	0.0450526	-0.18434
GRM4	0.0450907	-0.0452595
CNRIP1	0.0453794	0.192448
HMGB1	0.0454937	-0.0353939
FKBP4	0.0456841	0.143087
TBC1D20	0.045754	-0.0223082
CANT1	0.0458197	0.0585109
FCER2	0.0459787	0.292443
ADAM22	0.046022	0.124946
FUT10	0.0460885	0.201632
HIRIP3	0.0461259	0.0274224
CNOT9	0.0461652	0.058005
DDOST	0.0462018	0.121485
NTRI	0.0462812	0.146491
IGS11:ECD	0.0463838	0.0348479
EPHAA	0.0464905	0.172599
NPNT	0.0465397	0.133918
DPY30	0.0465862	0.0751272
Flt3 ligand	0.04666	0.0337922
POU6F1	0.0469831	0.0536092
NUDCD3	0.0470475	0.0262263
ALKBH3	0.0470701	0.0281631
ARL4D	0.0470729	0.0570217
NAP-2	0.0471532	0.230546
ARHGEF1	0.0471553	-0.0304074
SDHAF2	0.047167	0.0886222
COL10A1	0.0472526	0.0342613
MB21D2	0.0472673	-0.0254421
LAMP1	0.0472843	-0.0242494
OMD	0.0472982	0.069021
LSP1	0.0473877	-0.0584089
PPBN	0.0474394	-0.0183453
PLA2G7	0.0475057	0.116589
Activin AB	0.047533	0.104478
HS2ST1	0.0475953	0.0493929
ADGRB3	0.0476686	0.130597
ACAP2	0.0476965	-0.0331652
COQ7	0.047732	-0.0244529
TYK2	0.0477743	0.0547756
RABEPK	0.0477841	0.0285157
MAGOHB	0.0477998	-0.0391674
ADH5	0.047844	-0.0313625
MFAP5	0.0478845	0.0294599
LRP12	0.0479231	0.108531
SLC35G2	0.0479364	0.0259687
LRP1B	0.0479472	-0.0245898
SCO1	0.0479905	-0.0299891
ARL6IP5	0.04803	-0.0323626
CCL16	0.0481583	0.193597
RBM19	0.0481915	-0.0301575
IL6|IL6R	0.0482322	-0.016932
KARS1	0.0482523	-0.207733
CDHR1	0.0482554	-0.0140948
PCDHB10	0.0482731	0.0273495
HMGCL	0.0482804	-0.0387097
CPNE7	0.0483143	-0.0205219
FNBP1	0.048412	-0.0348185
GDI2	0.0486085	0.115591
FAM20B	0.048609	0.108609
PDCL	0.0486363	0.0197204
STAT3	0.0487502	0.0914071
CLM9	0.048972	0.151142
PLA1A	0.0490264	-0.0142591
FZD7	0.049261	0.10255
CD83	0.0494001	0.106018
TIPRL	0.0494015	0.161052
LSM4	0.049503	-0.0341738
NARF	0.0495905	-0.0146804
NDUFB11	0.0497546	-0.0196137
EPHA3	0.049768	0.0440361
PDGFRL	0.0497985	0.131452
RBP4	0.0499164	0.0701133
FABP2	0.0501006	0.0363455
Transgelin-2	0.0501039	0.109694
DTX3L	0.0501056	-0.031194
TNFSF12	0.0501751	0.115929
ENG	0.0502142	0.0559918
FXYD2	0.0503096	0.0388534
EIF5A	0.0503147	-0.0434349
TIMP-1	0.0503231	0.0945394
Tenascin	0.0503759	0.039362
LRRC24	0.0504085	-0.0188051
GA733-1 protein	0.0505279	-0.0142846
TNIP1	0.050615	0.0216916
HINT2	0.0506996	-0.0166677
USP15	0.0508999	0.0922915
CR1	0.0509002	0.146181
DBI	0.0509808	0.0769667
BTG4	0.0510117	0.0267826
MFGE8	0.0511211	0.212499
CETN2	0.0512713	0.0722272
UTS2R	0.051305	-0.0143018
DC-SIGN	0.0514065	0.128967
WASP	0.0514514	0.0271961
CDK2|CCNA2	0.0515383	-0.0212381
PPP4C	0.0515543	0.074317
ARL8A	0.0515616	-0.0417073
CTSD	0.0515837	-0.0469339
TRMT112	0.0517487	0.0534228
FAM221A	0.0517843	0.037202
TPI1	0.0518222	0.0996417
FGF5	0.0519551	-0.0346083
P4HA2	0.0520391	0.0324537
PPME1	0.0520531	0.0361543
PDRG1	0.0520988	-0.0338228
EPS8L2	0.0521379	0.0409005
TBK1	0.0521605	-0.0334296
SIAH1	0.0521742	0.0216244
TFPI	0.0521877	0.138576
MUTYH	0.0522492	0.0226576
PLA2R1	0.0523265	0.14841
HEXA	0.0525332	0.0344365
MESD2	0.0525842	0.10991
GNG11	0.0525973	0.0154383
BNIP3L	0.0526969	0.0174457
TTC9B	0.0527636	0.0263988
IRF9	0.0527878	-0.0178281
VCX	0.0529136	0.0460272
ATOH1	0.0530103	-0.0208716
SRCN1	0.053048	-0.0337168
MKNK1	0.0530732	-0.0203122
FER	0.053088	-0.0389099
HLA-DRB3	0.0531936	0.142677
LACTB2	0.0533715	0.0983584
TRIM55	0.0533983	-0.021019
Apo D	0.0534304	0.113672
TSLP	0.0535965	-0.0345134
COG8	0.0538636	0.0254395
LILRB4	0.0539279	-0.0930077
GTF2B	0.0539584	-0.0154616
PGK2	0.0539712	-0.015167
IL12B	0.0540427	0.0312848
EDF1	0.0541333	-0.0322177
ITIH1	0.0541761	0.194899
ANK2	0.0543729	0.0473094
MYL6	0.0544068	0.0809242
LRRT4:ECD	0.0544374	0.0189983
LRTM2	0.0544634	0.135982
FABP6	0.0545474	-0.019035
LPCAT2	0.054614	-0.0131919
SAMHD1	0.0547393	0.0188384
PHB2	0.0548816	-0.0253043
LRIG3	0.0548973	0.0709714
FGF1	0.0550187	-0.0840895
DYNC1LI2	0.0550344	-0.0193006
SOSTDC1	0.0551001	0.0295001
MPZ	0.0551956	0.067943
CCL26	0.055238	0.0214728
DBNL	0.055387	0.105396
GPC1	0.05539	0.157569
OLR1	0.0554036	0.146536
Kallistatin	0.0555209	0.0810737
SNX16	0.0556081	0.0291432
EEF1G	0.0556339	-0.0309753
ASF1A	0.055804	-0.0128771
NDEL1	0.0559758	-0.0376437
STAMBP	0.0560083	-0.0339362
PDHA2	0.0561268	0.0635124
RNF114	0.0561888	0.0382348
ACTN4	0.0561943	0.0313797
NUDT21	0.056333	0.116733
VTI1A	0.056403	0.117407
MYG1	0.056508	-0.065823
TOP1	0.0565839	-0.0354677
COPS2	0.0566119	0.0398096
LRRC4C	0.056654	0.149712
PDXP	0.0567044	0.0772156
MGAT4A	0.0567423	0.029607
SGK3	0.0568405	-0.0217542
HNRNPC	0.0569494	0.0153388
RCAN2	0.0570018	0.0497019
IL-18 Ra	0.0570135	0.101362
PMS2	0.0573446	0.0263107
IL20RB	0.0573876	0.0275495
CK049	0.057477	-0.102279
CRELD1	0.0576	0.152901
ART5	0.057647	0.0227591
CLIC3	0.0576873	-0.0388466
HSD17B14	0.0578988	-0.0148941
PPM1D	0.0579263	-0.0179127
TRMT6	0.058096	0.0502887
LSAMP	0.0581014	0.0780648
RFESD	0.0581065	0.0451255
APLP2	0.0583816	0.0769949
SEZ6L	0.0584898	0.0616192
ID2	0.0586836	-0.0299245
IL12RB2	0.0589656	0.038569
LNPK	0.0590517	0.0219887
C1QL4	0.0592104	0.0223071
GAGE12F	0.059301	0.0539408
IL13RA1	0.0593347	0.0430032
SLBP	0.0593722	-0.0424251
DENND10	0.0594678	0.0381774
HSPA2	0.0595297	0.136332
CLEC4M	0.0595655	0.078775
PRP6:region 2	0.05969	0.0383866
LRRC4	0.0597558	0.156501
MEF2C	0.0597697	-0.0153833
USP1	0.0600051	0.0260184
NDUFV2	0.0600052	0.0817098
CHRD	0.0600928	0.112104
WDR5	0.0602561	-0.0462488
HTN1	0.0603143	0.0504589
NXF1	0.0603232	-0.0144725
DLK2	0.0603327	0.117056
C1QT4	0.0603834	0.128945
TWF1	0.0604604	0.0167965
ACBD7	0.0605191	0.0279875
APBB3:PID 1	0.0605392	-0.0239749
OLFM1	0.0606818	0.19826
C7	0.0606912	0.0437127
PLS3	0.0607905	0.0369747
Activated Protein C	0.0608296	-0.0483893
TXNL4A	0.060882	0.0515723
ETHE1	0.0610795	0.0185106
Coagulation Factor IX	0.0611207	0.135307
CgA	0.0611373	0.131495
TMG1:Pro-form, ECD	0.0612833	0.0228392
CRYBB1	0.0613862	0.0766217
PCKGM	0.0615028	0.0815303
FZD2	0.0617445	0.106453
PTGDS	0.0617989	-0.0273665
CER1	0.0618043	0.0370556
IFNGR1	0.0618311	0.0741289
ASL	0.0619506	0.177786
SAT2	0.0620092	0.0199565
SNPH	0.0622581	-0.0153736
TAFA4	0.0622839	0.0433063
APOBEC3G	0.0623112	-0.0312642
LCORL	0.0623149	-0.0170029
MPIF-1	0.0623579	0.132804
CKMT1A	0.0623795	0.160093
AKT1S1	0.0625695	0.0458517
B4GALT2	0.0626747	0.180286
CLSTN2	0.0626851	0.088741
Frizzled-10:FZ	0.0626868	0.0324767
RCAS1	0.0627655	0.0678991
PPP4R3A	0.0628454	-0.0647408
ADAM 17:ECD	0.0630635	0.0287561
C11orf87	0.0631368	0.0583218
ACAN	0.0631785	0.246826
LTK	0.063201	-0.0305487
EPHB4	0.0632347	0.0539876
UGDH	0.0633093	-0.0461179
KYNU	0.063315	-0.0145614
TENM3	0.0633357	-0.0189862
FSD1	0.0634774	0.020031
EML2	0.0635077	-0.0242214
ITIH2	0.0635648	0.12068
LIMK1	0.0636421	0.0491475
LRFN4	0.0636694	0.111937
NFIA	0.0638051	0.084794
IL1RAPL2	0.0639721	-0.0161894
Trefoil factor 2	0.0640249	0.162219
LRC25:CD	0.0640851	0.023643
KCNE3	0.0641818	0.0339324
CFI	0.0643336	0.0388406
FZD5	0.0643517	0.058097
T132C:ECD	0.0643859	0.133919
EEF2KMT	0.064419	0.0251175
DPT	0.0645697	0.133644
PYCARD	0.0645912	0.0801035
HBZ	0.0646378	0.0542658
SNRPA	0.0648473	-0.0530747
ENSA	0.0649762	-0.0128178
PTCHD3	0.0650002	0.0196207
PPP2R5A	0.0650797	0.081185
Malate dehydrogenase 2	0.0650989	0.124226
IL-1 R AcP	0.0651522	0.143153
LSMEM1	0.0652397	-0.019002
MENT	0.0653538	0.0310388
Mammaglobin 2	0.065361	0.0701432
DPYSL5	0.0653676	0.0387818
RFNG	0.0653761	0.031488
PIANP	0.0654175	0.097436
GDF11	0.0654651	-0.0435438
ENPEP	0.0654866	0.0504286
ATG4B	0.0654969	0.0399399
GGA3	0.0656001	0.0271449
CD8A|CD8B	0.0657204	-0.0146806
IL18BP	0.0657309	0.0914325
NKG2E:ECD	0.0658486	0.0535127
NRX3A	0.0659666	0.0942988
PALM	0.0660711	0.0336439
CHST10	0.0660936	0.0374031
PLVAP	0.0663256	-0.0256947
RET	0.0663571	0.115301
ARHGDIB	0.0664312	0.106555
CEACAM3	0.0664617	0.0204148
Prolactin Receptor	0.0665234	-0.02602
DMRTB1	0.0665331	0.0195804
RABEP1	0.0665883	-0.0406453
PCSK1N	0.0666715	0.123388
HES3	0.0667431	-0.0166369
KREMEN2	0.0667505	-0.0349171
DNAJB11	0.0667529	0.109424
IRF3	0.0668348	0.0899091
GZMK	0.0668576	-0.276134
CD6	0.0669665	-0.0157672
APP	0.0670334	-0.0205586
TMEM52	0.0670643	-0.0156166
H2BC12	0.0671058	-0.200295
FCRL6	0.0672896	-0.0344092
KPNA6	0.0673394	0.0258219
LXN	0.0673429	0.0526446
REG1A	0.0673793	0.212624
GNAI1	0.0674276	-0.0330368
MYDGF	0.0674543	0.040003
HYKK	0.0674751	-0.0433767
FKBP5	0.0676105	-0.0363674
AOC3	0.0676295	0.151674
SPANXN4	0.0677005	0.0131197
CHRDL2	0.0678642	0.140395
GRM1C	0.0679597	-0.0139362
LCN2	0.0683065	0.181164
TNNT3	0.0684128	-0.0351972
LDHB	0.0684229	0.0951284
NLGN1	0.0686202	0.183791
LYPD8	0.0687464	-0.0206591
ADH4	0.0688202	0.0548732
RIR2B	0.0688341	0.0297229
DR6	0.0689647	0.0612861
H1-2	0.069107	-0.0434096
Angiostatin	0.0692003	0.1536
CCL24	0.0692016	-0.0151033
BTG	0.0693385	0.208298
FABP9	0.0698683	0.0323868
S100A10	0.0698865	-0.063551
FAM209B	0.0699848	0.0285914
CD207	0.0700307	-0.016706
CALY	0.0701216	0.193735
NUDT15	0.0701726	-0.0519082
Protein C	0.0705257	0.101481
C1QTNF5	0.0706778	0.069542
GLRX2	0.0708812	0.0588497
APAF1	0.0709139	0.0312586
SEMA3G	0.070952	0.114216
SPI1	0.071117	-0.0519704
RILPL1	0.0711463	-0.030006
SH3BGRL3	0.0713805	0.0350774
JAG1:ECD	0.0714418	0.0861218
RTN4RL1	0.0714552	0.132496
RPS4X	0.0714637	-0.0334338
ENOX2	0.0716054	0.023427
TTC36	0.0717137	0.0227343
ZC3H8	0.0717714	0.0223152
YJU2	0.0717907	0.0242605
PROM1	0.0719271	-0.123784
TARDBP	0.0719491	-0.0163827
SNAP25	0.0720199	0.0252409
NR1D1	0.0720365	-0.017806
KLK4	0.0720542	-0.0226787
CAPN2	0.0720784	0.071124
FBXL5	0.0721219	0.0198326
HOXD4	0.0721508	0.0287797
Ephrin-A4	0.0721954	0.0526959
GFRA2	0.0722629	0.171793
SAP30	0.0724599	-0.0389317
GPX1	0.0724977	-0.0445034
METRNL	0.0726338	0.079725
PGP	0.0727013	0.0593337
Dkk-4	0.0727372	0.130156
MGT5A	0.0727518	0.147186
CLEC1A	0.07284	0.0487755
SYTL4:C2 1	0.073298	-0.0478707
RNF141	0.0734095	-0.0203926
KRT6A	0.073444	0.0364338
TBC1D25	0.0735291	0.0466909
EIF3B	0.0735961	-0.0328829
KIAA1549L	0.073697	0.219303
PHYHIP	0.0737128	0.0336827
SVEP1:Sushi 15-18	0.0737194	0.0843541
EPHB3	0.0737788	0.0450514
IGF1R	0.0737869	0.127925
CD300LF	0.0738825	-0.0157558
MIA	0.0739043	0.117528
H2BU1	0.0739581	-0.230195
EXOSC1	0.0741567	-0.0176847
RAB8B	0.0741972	-0.11641
LRRK2	0.0744103	0.0563192
HCN1	0.0744704	0.0243958
HSPH1	0.0746391	0.0449479
F11	0.0746862	0.215285
YY1	0.0748246	-0.0421607
CHAC2	0.07496	0.0357404
THBS3	0.0749734	0.0855907
CDHR3	0.0750787	0.0239364
CD70	0.0751074	-0.018875
SPTLC1	0.0751126	0.0552957
ITGB2	0.075147	0.0311949
CBARP	0.0754025	0.0196995
HSF1	0.0756463	-0.0225631
PNPT1	0.0756488	-0.0494782
C19orf18	0.0764246	-0.016168
ADIPOQ	0.0764352	0.210698
TNFSF10	0.0764893	0.0179168
SCG5	0.0766222	0.136321
A2M	0.076789	0.131718
TGFBI	0.076979	0.0730549
C12orf65	0.0770274	-0.0194218
RNASE1	0.0770403	0.225132
DDX23	0.077091	-0.021738
SRGN	0.0772397	-0.0266014
HSF2BP	0.0772503	0.060864
KLRB1	0.0773138	-0.0334253
CFTR	0.0773677	0.0421852
SORC3	0.0777033	0.152837
REEP2	0.0777561	0.0554997
HSPBP1	0.077826	0.0404932
POLD4	0.077826	0.0177054
ENPP7	0.0778651	0.0490475
CRYBB2	0.0778782	0.0199092
DNAJC17	0.0779154	-0.0279621
PBP	0.0780343	0.0439814
LRIG1	0.0781431	0.142511
CCT8	0.0782004	-0.107126
HNRNPA2B1	0.0782102	-0.173707
WNT10B	0.0782919	-0.0640918
RAB21	0.0783345	-0.090335
CEACAM21	0.0783668	-0.0143954
CPZ	0.0783957	0.0567947
EIF2B1	0.0785032	-0.0347111
NR3C2	0.0785114	0.110124
Plasminogen	0.0786044	0.1129
JMJD6	0.0788566	0.0385861
ING1	0.0789614	-0.041481
TLR2	0.0789758	-0.026092
UNC5C	0.079311	0.075086
PKB beta	0.0793894	0.0504568
TYW3	0.0794079	-0.0202727
BDNF	0.0794601	-0.0222845
DHB7:CD	0.0795055	0.0184321
PLTP	0.0795535	0.0450375
IGSF3	0.0795577	0.110737
Gro-b	0.079672	-0.0693057
DUSP19	0.0796947	-0.0132899
NAPB	0.0797625	0.0201257
DNAJB12	0.0797839	0.118645
DCLK3	0.0799217	0.0147886
FAM118A	0.0800925	0.0352395
DNER:CD	0.0800989	-0.0150082
EFCAB1	0.0802188	0.0869061
OLA1	0.0803882	0.0915593
SLIT3	0.0806343	0.0427535
PLXNA1	0.0806669	0.116145
SMCO1	0.0807406	-0.0126347
CBS	0.0807673	0.0229136
MRM2	0.0808869	0.0309784
DNAJA2	0.0809412	-0.0150523
CHEK1	0.0809662	-0.0173993
B4GALT1	0.0810887	0.152618
ADAT1	0.0810931	0.0348841
ALDH1B1	0.0812374	0.0203288
ALK-1	0.0813583	-0.0343454
ANKRD27	0.0813687	0.0115179
UROD	0.0814031	0.112533
AKR7A2	0.0814945	-0.0695727
CSMD2	0.0815131	0.0838832
H2B2E	0.0816073	-0.24884
PAK6	0.0819371	0.0959027
IGFBPL1	0.0820296	0.0810134
SSTR1	0.0821162	0.0313401
CD200	0.0821735	0.122652
BORCS5	0.0822056	0.0380854
SPN	0.082235	0.0196384
DUSP15	0.0822353	0.0203775
SHARPIN	0.0824319	0.0268005
LRRC52	0.0826328	0.0700079
SMIM24	0.0827409	0.110076
ETV5	0.0827786	-0.0161991
ATP1B1	0.0828927	0.0560211
Caspase-10:region 1	0.0828973	0.0614839
C6	0.0830082	0.122286
AP1G2	0.0832064	-0.106134
GSK-3 beta	0.0832201	-0.0560729
C1GALT1|C1GALT1C1	0.0833208	0.118047
ARHGAP6	0.0833291	0.01464
BIRC5	0.0833317	-0.012743
RGS14	0.0833658	0.0156439
TCEAL7	0.0834788	0.0210468
CD300A	0.0835417	0.119414
POLR1C	0.0836029	-0.0350202
NPTX2	0.0837459	0.152042
Cathepsin H	0.0837939	-0.173739
LGI3	0.0839927	0.0188853
PSPC1	0.084042	-0.0502543
SECTM1	0.0840793	0.0755319
STOML1	0.0841992	0.0359086
GLUD1	0.084434	0.0439767
GRIK2	0.0844727	0.031534
SMCO2	0.0846165	-0.0148034
DHB7:ECD	0.0847104	-0.0137682
SCN3B	0.0848022	0.173395
CDH7	0.0849841	0.0891454
BICD1	0.0850341	0.0489829
CSNK2A1	0.0852163	-0.038276
GADD45GIP1	0.0852564	-0.0154831
FUBP3	0.0852791	-0.0144928
TEAD4	0.0853642	0.0131434
CBLN4	0.0853944	0.157638
PDGFA	0.0853952	-0.0264805
SCLY	0.0854526	0.0615234
NEIL2	0.0854991	-0.0205066
PPID	0.0856223	-0.0216015
SGTB	0.0856702	0.153314
MXRA7	0.085756	0.0674589
CNGB1	0.0858144	0.0185351
DNAJB3	0.0859022	0.0336809
XYLB	0.0859176	-0.0200898
GPC5	0.085932	0.122034
TFB1M	0.0860362	0.0317291
SCT	0.0861291	-0.0174777
APOA1	0.0862885	0.230711
HS3ST1	0.0863299	-0.0176562
ENTPD5	0.0863728	-0.0360599
GNG12	0.0864105	-0.0358053
ESAM	0.086482	0.116998
RELL1	0.0865439	0.0182384
CANX	0.0865573	-0.0150083
PPCDC	0.0866049	0.0124454
DOK1	0.0866621	-0.0276538
SLC4A8	0.0868704	0.015705
ACAM:CD	0.0868908	-0.0241145
MYCBP	0.086947	-0.0485878
F229A	0.0869483	0.0333862
GPR68	0.087033	0.0333908
UFM1	0.0872265	0.0319399
CAMK4	0.0872843	0.0242579
TMEM132A	0.0873627	0.0859588
SERPINA7	0.0873811	0.0265003
ATF5	0.0877236	0.0231759
FLRT1	0.0877949	0.0478592
SCGB3A1	0.0878839	0.123578
TMEM9:CD	0.087977	0.0222216
HCCS	0.0880455	-0.0133409
ACE	0.0881235	0.101281
ANP32B	0.0881523	0.131875
MGAT2	0.0883304	0.149354
Cadherin-12:ECD	0.0883935	0.0598236
ITGAL	0.0884506	-0.0117143
SPCS1	0.0885101	0.0320346
DDC	0.088515	-0.0165884
PATE4	0.0885458	-0.0140802
IGFBP-1	0.0889131	0.100604
KDR	0.0890148	0.0972274
IZUMO1	0.0890784	0.016307
SLC25A18	0.0890972	0.0178941
LZTFL1	0.0892545	-0.0408286
HSPA8	0.089263	0.0847979
PLOD3	0.0895872	0.0647909
CLUL1	0.0899227	0.158409
NISCH	0.0899719	0.0201298
GPR135	0.090038	0.0331593
B3GALT2	0.0901038	0.0517577
CMBL	0.0901211	-0.0184696
LUM	0.0901948	0.0865176
IL3RA	0.090246	0.0774386
PolyUbiquitin K63	0.090281	0.0749014
GCNL2	0.0904389	0.0394978
MYZAP	0.0904931	0.0674881
HSP 70	0.090505	0.0771123
JAK2	0.0905408	-0.0202924
PYCR1	0.0906184	0.0167331
PARP:region 1	0.0906787	-0.0437896
FAM86B1	0.0907075	0.0287801
TBC1D24	0.0907719	0.0423687
SIG12:Ig-like C2-type 2	0.0907814	0.0421905
PPARG	0.0909164	0.0425022
SNTB1	0.0909395	-0.0278066
STC1	0.0910775	0.0973155
ZNF410	0.0910838	-0.016559
CTRB2	0.0911713	-0.243895
DLL3	0.0912538	0.0313995
NPPC	0.0913278	0.0256074
ACVR2A	0.0914877	0.0423759
B4GALT6	0.0917623	0.115697
GIMAP6	0.0918027	0.0209771
IFNL4	0.0918606	-0.0185094
[truncated: 4,361 more rows]
