# Supplementary material for: Glia inflammation and cell death pathways drive disease progression in preclinical and early AD
Source: EMBO Mol Med. 2025 Oct 10;17(11):3064–79. doi: 10.1038/s44321-025-00316-1 (PMC12603189; doi:10.1038/s44321-025-00316-1)
Supplement: Supplementary file 4 — Source data Fig. 2 [file 44321_2025_316_MOESM4_ESM.zip]

Archive with 15 entries (10 files):
- Figure 2/
- Figure 2/.DS_Store
- __MACOSX/Figure 2/._.DS_Store
- Figure 2/2A/
- Figure 2/2C/
- Figure 2/2D/
- Figure 2/2B/
- Figure 2/2A/data.xlsx
- __MACOSX/Figure 2/2A/._data.xlsx
- Figure 2/2C/data.xlsx
- __MACOSX/Figure 2/2C/._data.xlsx
- Figure 2/2D/top20_GO.xlsx
- __MACOSX/Figure 2/2D/._top20_GO.xlsx
- Figure 2/2B/data.xlsx
- __MACOSX/Figure 2/2B/._data.xlsx
