# Supplementary material for: Glia inflammation and cell death pathways drive disease progression in preclinical and early AD
Source: EMBO Mol Med. 2025 Oct 10;17(11):3064–79. doi: 10.1038/s44321-025-00316-1 (PMC12603189; doi:10.1038/s44321-025-00316-1)
Supplement: Supplementary file 4 — Source data Fig. 2 [file 44321_2025_316_MOESM4_ESM.zip › Figure 2/2A/data.xlsx]

## Sheet: Sheet 1
Protein	Parameter	Correlation coefficient
ACHE	mk_adni_suvr_infcg_braak1	0.262189
ACHE	mk_adni_suvr_infcg_braak2	0.256273
ACHE	mk_adni_suvr_infcg_braak3	0.306647
ACHE	mk_adni_suvr_infcg_braak4	0.333999
ACHE	mk_adni_suvr_infcg_braak5	0.29089
ACHE	mk_adni_suvr_infcg_braak6	0.224929
ACHE	mk_adni_suvr_infcg_metaroi	0.322498
ACHE	braak_stage	0.18999
ACHE	nav_adni_suvr_fullcg_neocortex	0.246369
ACHE	hp_vol	0.149095
ACHE	cdr	0.0487337
ACHE	cdr_sob	0.0950067
ACHE	mmse	0.111419
AGRN	mk_adni_suvr_infcg_braak1	0.142887
AGRN	mk_adni_suvr_infcg_braak2	0.133325
AGRN	mk_adni_suvr_infcg_braak3	0.137218
AGRN	mk_adni_suvr_infcg_braak4	0.132895
AGRN	mk_adni_suvr_infcg_braak5	0.0952942
AGRN	mk_adni_suvr_infcg_braak6	0.0216276
AGRN	mk_adni_suvr_infcg_metaroi	0.136092
AGRN	braak_stage	0.0812082
AGRN	nav_adni_suvr_fullcg_neocortex	0.19407
AGRN	hp_vol	0.114784
AGRN	cdr	-0.102942
AGRN	cdr_sob	-0.0519949
AGRN	mmse	0.0137513
ANXA5	mk_adni_suvr_infcg_braak1	0.13365
ANXA5	mk_adni_suvr_infcg_braak2	0.16932
ANXA5	mk_adni_suvr_infcg_braak3	0.106355
ANXA5	mk_adni_suvr_infcg_braak4	0.0841273
ANXA5	mk_adni_suvr_infcg_braak5	-0.00661129
ANXA5	mk_adni_suvr_infcg_braak6	-0.0395958
ANXA5	mk_adni_suvr_infcg_metaroi	0.090376
ANXA5	braak_stage	0.0994225
ANXA5	nav_adni_suvr_fullcg_neocortex	0.185802
ANXA5	hp_vol	0.209961
ANXA5	cdr	-0.0854835
ANXA5	cdr_sob	-0.0304887
ANXA5	mmse	0.0634789
APOE	mk_adni_suvr_infcg_braak1	0.23936
APOE	mk_adni_suvr_infcg_braak2	0.244588
APOE	mk_adni_suvr_infcg_braak3	0.230358
APOE	mk_adni_suvr_infcg_braak4	0.218598
APOE	mk_adni_suvr_infcg_braak5	0.17961
APOE	mk_adni_suvr_infcg_braak6	0.116311
APOE	mk_adni_suvr_infcg_metaroi	0.234814
APOE	braak_stage	0.221351
APOE	nav_adni_suvr_fullcg_neocortex	0.270202
APOE	hp_vol	0.153693
APOE	cdr	0.0220809
APOE	cdr_sob	0.0702932
APOE	mmse	0.0271755
APOE4	mk_adni_suvr_infcg_braak1	0.298755
APOE4	mk_adni_suvr_infcg_braak2	0.283997
APOE4	mk_adni_suvr_infcg_braak3	0.264399
APOE4	mk_adni_suvr_infcg_braak4	0.261543
APOE4	mk_adni_suvr_infcg_braak5	0.224708
APOE4	mk_adni_suvr_infcg_braak6	0.123142
APOE4	mk_adni_suvr_infcg_metaroi	0.296907
APOE4	braak_stage	0.31326
APOE4	nav_adni_suvr_fullcg_neocortex	0.30845
APOE4	hp_vol	0.0968811
APOE4	cdr	0.202626
APOE4	cdr_sob	0.181277
APOE4	mmse	0.063579
ARSA	mk_adni_suvr_infcg_braak1	0.136784
ARSA	mk_adni_suvr_infcg_braak2	0.127444
ARSA	mk_adni_suvr_infcg_braak3	0.0823671
ARSA	mk_adni_suvr_infcg_braak4	0.099453
ARSA	mk_adni_suvr_infcg_braak5	0.0423993
ARSA	mk_adni_suvr_infcg_braak6	0.0136773
ARSA	mk_adni_suvr_infcg_metaroi	0.102781
ARSA	braak_stage	0.111213
ARSA	nav_adni_suvr_fullcg_neocortex	0.292019
ARSA	hp_vol	0.209806
ARSA	cdr	0.0673995
ARSA	cdr_sob	0.0719176
ARSA	mmse	0.0515991
Ab38	mk_adni_suvr_infcg_braak1	0.142005
Ab38	mk_adni_suvr_infcg_braak2	0.173484
Ab38	mk_adni_suvr_infcg_braak3	0.101739
Ab38	mk_adni_suvr_infcg_braak4	0.0786731
Ab38	mk_adni_suvr_infcg_braak5	0.0306056
Ab38	mk_adni_suvr_infcg_braak6	-0.00242554
Ab38	mk_adni_suvr_infcg_metaroi	0.0992342
Ab38	braak_stage	0.0204413
Ab38	nav_adni_suvr_fullcg_neocortex	0.134613
Ab38	hp_vol	0.090034
Ab38	cdr	-0.201112
Ab38	cdr_sob	-0.15868
Ab38	mmse	-0.0655111
Ab40	mk_adni_suvr_infcg_braak1	0.118714
Ab40	mk_adni_suvr_infcg_braak2	0.141302
Ab40	mk_adni_suvr_infcg_braak3	0.0719721
Ab40	mk_adni_suvr_infcg_braak4	0.0600517
Ab40	mk_adni_suvr_infcg_braak5	0.0262779
Ab40	mk_adni_suvr_infcg_braak6	0.00029336
Ab40	mk_adni_suvr_infcg_metaroi	0.0738355
Ab40	braak_stage	-0.00308674
Ab40	nav_adni_suvr_fullcg_neocortex	0.12079
Ab40	hp_vol	0.0700796
Ab40	cdr	-0.190092
Ab40	cdr_sob	-0.150758
Ab40	mmse	-0.0816954
Ab42	mk_adni_suvr_infcg_braak1	-0.431679
Ab42	mk_adni_suvr_infcg_braak2	-0.389892
Ab42	mk_adni_suvr_infcg_braak3	-0.403773
Ab42	mk_adni_suvr_infcg_braak4	-0.378115
Ab42	mk_adni_suvr_infcg_braak5	-0.319477
Ab42	mk_adni_suvr_infcg_braak6	-0.238487
Ab42	mk_adni_suvr_infcg_metaroi	-0.423267
Ab42	braak_stage	-0.546191
Ab42	nav_adni_suvr_fullcg_neocortex	-0.475312
Ab42	hp_vol	-0.154564
Ab42	cdr	-0.442497
Ab42	cdr_sob	-0.401796
Ab42	mmse	-0.311751
BACE1	mk_adni_suvr_infcg_braak1	0.230853
BACE1	mk_adni_suvr_infcg_braak2	0.250189
BACE1	mk_adni_suvr_infcg_braak3	0.219961
BACE1	mk_adni_suvr_infcg_braak4	0.212749
BACE1	mk_adni_suvr_infcg_braak5	0.144381
BACE1	mk_adni_suvr_infcg_braak6	0.0694055
BACE1	mk_adni_suvr_infcg_metaroi	0.221148
BACE1	braak_stage	0.156515
BACE1	nav_adni_suvr_fullcg_neocortex	0.235552
BACE1	hp_vol	0.129687
BACE1	cdr	0.0160789
BACE1	cdr_sob	0.0587024
BACE1	mmse	0.0873542
BASP1	mk_adni_suvr_infcg_braak1	0.0406041
BASP1	mk_adni_suvr_infcg_braak2	0.0342978
BASP1	mk_adni_suvr_infcg_braak3	0.0138201
BASP1	mk_adni_suvr_infcg_braak4	0.0135303
BASP1	mk_adni_suvr_infcg_braak5	-0.0114135
BASP1	mk_adni_suvr_infcg_braak6	-0.0601152
BASP1	mk_adni_suvr_infcg_metaroi	0.0172997
BASP1	braak_stage	-0.0319866
BASP1	nav_adni_suvr_fullcg_neocortex	-0.00703687
BASP1	hp_vol	-0.0124211
BASP1	cdr	-0.0453176
BASP1	cdr_sob	-0.0236275
BASP1	mmse	-0.103774
CALB2	mk_adni_suvr_infcg_braak1	0.254649
CALB2	mk_adni_suvr_infcg_braak2	0.234677
CALB2	mk_adni_suvr_infcg_braak3	0.199986
CALB2	mk_adni_suvr_infcg_braak4	0.219923
CALB2	mk_adni_suvr_infcg_braak5	0.167593
CALB2	mk_adni_suvr_infcg_braak6	0.119656
CALB2	mk_adni_suvr_infcg_metaroi	0.22381
CALB2	braak_stage	0.20029
CALB2	nav_adni_suvr_fullcg_neocortex	0.274865
CALB2	hp_vol	0.143242
CALB2	cdr	0.00868816
CALB2	cdr_sob	0.0353175
CALB2	mmse	0.0780556
CCL11	mk_adni_suvr_infcg_braak1	0.110667
CCL11	mk_adni_suvr_infcg_braak2	0.137576
CCL11	mk_adni_suvr_infcg_braak3	0.0670312
CCL11	mk_adni_suvr_infcg_braak4	0.0645646
CCL11	mk_adni_suvr_infcg_braak5	-0.0391219
CCL11	mk_adni_suvr_infcg_braak6	-0.0911403
CCL11	mk_adni_suvr_infcg_metaroi	0.0676273
CCL11	braak_stage	0.125161
CCL11	nav_adni_suvr_fullcg_neocortex	0.104509
CCL11	hp_vol	0.0893784
CCL11	cdr	0.0742113
CCL11	cdr_sob	0.0425535
CCL11	mmse	0.117942
CCL13	mk_adni_suvr_infcg_braak1	0.105748
CCL13	mk_adni_suvr_infcg_braak2	0.1422
CCL13	mk_adni_suvr_infcg_braak3	0.0625323
CCL13	mk_adni_suvr_infcg_braak4	0.0763822
CCL13	mk_adni_suvr_infcg_braak5	0.0385037
CCL13	mk_adni_suvr_infcg_braak6	0.00272029
CCL13	mk_adni_suvr_infcg_metaroi	0.0939746
CCL13	braak_stage	0.0922099
CCL13	nav_adni_suvr_fullcg_neocortex	0.145728
CCL13	hp_vol	0.0674298
CCL13	cdr	-0.0131826
CCL13	cdr_sob	-0.00279676
CCL13	mmse	0.0863739
CCL17	mk_adni_suvr_infcg_braak1	0.12284
CCL17	mk_adni_suvr_infcg_braak2	0.121879
CCL17	mk_adni_suvr_infcg_braak3	0.0325694
CCL17	mk_adni_suvr_infcg_braak4	0.033182
CCL17	mk_adni_suvr_infcg_braak5	-0.0590324
CCL17	mk_adni_suvr_infcg_braak6	-0.0917202
CCL17	mk_adni_suvr_infcg_metaroi	0.0402481
CCL17	braak_stage	0.0648769
CCL17	nav_adni_suvr_fullcg_neocortex	0.205979
CCL17	hp_vol	0.201649
CCL17	cdr	-0.0162523
CCL17	cdr_sob	0.00190905
CCL17	mmse	0.0872566
CCL2	mk_adni_suvr_infcg_braak1	0.10853
CCL2	mk_adni_suvr_infcg_braak2	0.128307
CCL2	mk_adni_suvr_infcg_braak3	0.105825
CCL2	mk_adni_suvr_infcg_braak4	0.111574
CCL2	mk_adni_suvr_infcg_braak5	0.0440331
CCL2	mk_adni_suvr_infcg_braak6	-0.0179676
CCL2	mk_adni_suvr_infcg_metaroi	0.130434
CCL2	braak_stage	0.0969249
CCL2	nav_adni_suvr_fullcg_neocortex	0.249169
CCL2	hp_vol	0.0535012
CCL2	cdr	-0.0373223
CCL2	cdr_sob	-0.0278013
CCL2	mmse	0.133244
CCL22	mk_adni_suvr_infcg_braak1	0.0819246
CCL22	mk_adni_suvr_infcg_braak2	0.11734
CCL22	mk_adni_suvr_infcg_braak3	0.065955
CCL22	mk_adni_suvr_infcg_braak4	0.0852765
CCL22	mk_adni_suvr_infcg_braak5	0.0574578
CCL22	mk_adni_suvr_infcg_braak6	0.0410782
CCL22	mk_adni_suvr_infcg_metaroi	0.08079
CCL22	braak_stage	0.0610603
CCL22	nav_adni_suvr_fullcg_neocortex	0.162938
CCL22	hp_vol	0.15811
CCL22	cdr	-0.0346282
CCL22	cdr_sob	-0.0201607
CCL22	mmse	0.00674653
CCL26	mk_adni_suvr_infcg_braak1	0.0774645
CCL26	mk_adni_suvr_infcg_braak2	0.144659
CCL26	mk_adni_suvr_infcg_braak3	0.106038
CCL26	mk_adni_suvr_infcg_braak4	0.0799932
CCL26	mk_adni_suvr_infcg_braak5	0.0450441
CCL26	mk_adni_suvr_infcg_braak6	0.0277822
CCL26	mk_adni_suvr_infcg_metaroi	0.0889352
CCL26	braak_stage	0.070531
CCL26	nav_adni_suvr_fullcg_neocortex	0.0657745
CCL26	hp_vol	0.0252336
CCL26	cdr	-0.0356675
CCL26	cdr_sob	-0.0210906
CCL26	mmse	0.0379766
CCL3	mk_adni_suvr_infcg_braak1	0.253299
CCL3	mk_adni_suvr_infcg_braak2	0.260755
CCL3	mk_adni_suvr_infcg_braak3	0.210426
CCL3	mk_adni_suvr_infcg_braak4	0.207879
CCL3	mk_adni_suvr_infcg_braak5	0.149488
CCL3	mk_adni_suvr_infcg_braak6	0.0682741
CCL3	mk_adni_suvr_infcg_metaroi	0.218071
CCL3	braak_stage	0.234321
CCL3	nav_adni_suvr_fullcg_neocortex	0.312773
CCL3	hp_vol	0.256149
CCL3	cdr	0.0966478
CCL3	cdr_sob	0.120681
CCL3	mmse	0.169214
CCL4	mk_adni_suvr_infcg_braak1	0.134694
CCL4	mk_adni_suvr_infcg_braak2	0.0767002
CCL4	mk_adni_suvr_infcg_braak3	0.0694994
CCL4	mk_adni_suvr_infcg_braak4	0.0598357
CCL4	mk_adni_suvr_infcg_braak5	0.0424488
CCL4	mk_adni_suvr_infcg_braak6	0.00869252
CCL4	mk_adni_suvr_infcg_metaroi	0.0742339
CCL4	braak_stage	0.0367018
CCL4	nav_adni_suvr_fullcg_neocortex	0.0598789
CCL4	hp_vol	0.129746
CCL4	cdr	0.0278161
CCL4	cdr_sob	0.0415078
CCL4	mmse	0.0369326
CD40LG	mk_adni_suvr_infcg_braak1	-0.0801326
CD40LG	mk_adni_suvr_infcg_braak2	-0.0730364
CD40LG	mk_adni_suvr_infcg_braak3	-0.07816
CD40LG	mk_adni_suvr_infcg_braak4	-0.0210443
CD40LG	mk_adni_suvr_infcg_braak5	0.0796416
CD40LG	mk_adni_suvr_infcg_braak6	0.054258
CD40LG	mk_adni_suvr_infcg_metaroi	-0.0353288
CD40LG	braak_stage	-0.0189456
CD40LG	nav_adni_suvr_fullcg_neocortex	0.0167065
CD40LG	hp_vol	0.00576962
CD40LG	cdr	-0.149676
CD40LG	cdr_sob	-0.127036
CD40LG	mmse	-0.0262975
CD63	mk_adni_suvr_infcg_braak1	0.233212
CD63	mk_adni_suvr_infcg_braak2	0.243007
CD63	mk_adni_suvr_infcg_braak3	0.210014
CD63	mk_adni_suvr_infcg_braak4	0.215293
CD63	mk_adni_suvr_infcg_braak5	0.143326
CD63	mk_adni_suvr_infcg_braak6	0.068635
CD63	mk_adni_suvr_infcg_metaroi	0.226234
CD63	braak_stage	0.157572
CD63	nav_adni_suvr_fullcg_neocortex	0.262161
CD63	hp_vol	0.217887
CD63	cdr	-0.00925431
CD63	cdr_sob	0.0220729
CD63	mmse	0.135238
CHI3L1	mk_adni_suvr_infcg_braak1	0.325559
CHI3L1	mk_adni_suvr_infcg_braak2	0.32224
CHI3L1	mk_adni_suvr_infcg_braak3	0.241884
CHI3L1	mk_adni_suvr_infcg_braak4	0.227716
CHI3L1	mk_adni_suvr_infcg_braak5	0.12336
CHI3L1	mk_adni_suvr_infcg_braak6	0.0240698
CHI3L1	mk_adni_suvr_infcg_metaroi	0.252404
CHI3L1	braak_stage	0.239915
CHI3L1	nav_adni_suvr_fullcg_neocortex	0.341404
CHI3L1	hp_vol	0.33058
CHI3L1	cdr	0.0786014
CHI3L1	cdr_sob	0.117212
CHI3L1	mmse	0.215773
CHIT1	mk_adni_suvr_infcg_braak1	0.239876
CHIT1	mk_adni_suvr_infcg_braak2	0.25634
CHIT1	mk_adni_suvr_infcg_braak3	0.233757
CHIT1	mk_adni_suvr_infcg_braak4	0.233935
CHIT1	mk_adni_suvr_infcg_braak5	0.160341
CHIT1	mk_adni_suvr_infcg_braak6	0.103634
CHIT1	mk_adni_suvr_infcg_metaroi	0.234341
CHIT1	braak_stage	0.220812
CHIT1	nav_adni_suvr_fullcg_neocortex	0.34149
CHIT1	hp_vol	0.18241
CHIT1	cdr	0.091802
CHIT1	cdr_sob	0.0710179
CHIT1	mmse	0.138463
CNTN2	mk_adni_suvr_infcg_braak1	0.157546
CNTN2	mk_adni_suvr_infcg_braak2	0.149057
CNTN2	mk_adni_suvr_infcg_braak3	0.132299
CNTN2	mk_adni_suvr_infcg_braak4	0.16099
CNTN2	mk_adni_suvr_infcg_braak5	0.0974213
CNTN2	mk_adni_suvr_infcg_braak6	0.0559192
CNTN2	mk_adni_suvr_infcg_metaroi	0.146964
CNTN2	braak_stage	0.0876554
CNTN2	nav_adni_suvr_fullcg_neocortex	0.198577
CNTN2	hp_vol	0.184809
CNTN2	cdr	-0.0230117
CNTN2	cdr_sob	0.00936178
CNTN2	mmse	0.131426
CRH	mk_adni_suvr_infcg_braak1	0.125618
CRH	mk_adni_suvr_infcg_braak2	0.183955
CRH	mk_adni_suvr_infcg_braak3	0.134063
CRH	mk_adni_suvr_infcg_braak4	0.105397
CRH	mk_adni_suvr_infcg_braak5	0.0242517
CRH	mk_adni_suvr_infcg_braak6	-0.0115331
CRH	mk_adni_suvr_infcg_metaroi	0.112783
CRH	braak_stage	0.0625789
CRH	nav_adni_suvr_fullcg_neocortex	0.0345076
CRH	hp_vol	0.0922326
CRH	cdr	-0.116549
CRH	cdr_sob	-0.115521
CRH	mmse	0.0438661
CRP	mk_adni_suvr_infcg_braak1	0.0786162
CRP	mk_adni_suvr_infcg_braak2	0.0563482
CRP	mk_adni_suvr_infcg_braak3	0.13881
CRP	mk_adni_suvr_infcg_braak4	0.124777
CRP	mk_adni_suvr_infcg_braak5	0.0697863
CRP	mk_adni_suvr_infcg_braak6	0.0397035
CRP	mk_adni_suvr_infcg_metaroi	0.111075
CRP	braak_stage	0.135784
CRP	nav_adni_suvr_fullcg_neocortex	0.0521994
CRP	hp_vol	-0.0957979
CRP	cdr	0.169102
CRP	cdr_sob	0.147397
CRP	mmse	0.130871
CSF2	mk_adni_suvr_infcg_braak1	0.116414
CSF2	mk_adni_suvr_infcg_braak2	0.109415
CSF2	mk_adni_suvr_infcg_braak3	0.050419
CSF2	mk_adni_suvr_infcg_braak4	0.0470838
CSF2	mk_adni_suvr_infcg_braak5	-0.0056481
CSF2	mk_adni_suvr_infcg_braak6	-0.0531229
CSF2	mk_adni_suvr_infcg_metaroi	0.0550568
CSF2	braak_stage	0.0619701
CSF2	nav_adni_suvr_fullcg_neocortex	0.227732
CSF2	hp_vol	0.220518
CSF2	cdr	-0.101185
CSF2	cdr_sob	-0.0616149
CSF2	mmse	0.0403674
CST3	mk_adni_suvr_infcg_braak1	-0.0572292
CST3	mk_adni_suvr_infcg_braak2	-0.00512824
CST3	mk_adni_suvr_infcg_braak3	-0.0308203
CST3	mk_adni_suvr_infcg_braak4	-0.0280977
CST3	mk_adni_suvr_infcg_braak5	-0.0128639
CST3	mk_adni_suvr_infcg_braak6	-0.00617073
CST3	mk_adni_suvr_infcg_metaroi	-0.0307722
CST3	braak_stage	-0.0379322
CST3	nav_adni_suvr_fullcg_neocortex	-0.0489972
CST3	hp_vol	-0.0412258
CST3	cdr	-0.0597397
CST3	cdr_sob	-0.0935407
CST3	mmse	0.0711648
CX3CL1	mk_adni_suvr_infcg_braak1	0.0530407
CX3CL1	mk_adni_suvr_infcg_braak2	0.0869002
CX3CL1	mk_adni_suvr_infcg_braak3	0.0741335
CX3CL1	mk_adni_suvr_infcg_braak4	0.0570413
CX3CL1	mk_adni_suvr_infcg_braak5	0.0637923
CX3CL1	mk_adni_suvr_infcg_braak6	0.0152885
CX3CL1	mk_adni_suvr_infcg_metaroi	0.0648889
CX3CL1	braak_stage	-0.00608716
CX3CL1	nav_adni_suvr_fullcg_neocortex	0.0367011
CX3CL1	hp_vol	0.0263294
CX3CL1	cdr	-0.188254
CX3CL1	cdr_sob	-0.166125
CX3CL1	mmse	-0.0378687
CXCL1	mk_adni_suvr_infcg_braak1	0.126298
CXCL1	mk_adni_suvr_infcg_braak2	0.10654
CXCL1	mk_adni_suvr_infcg_braak3	0.103203
CXCL1	mk_adni_suvr_infcg_braak4	0.108333
CXCL1	mk_adni_suvr_infcg_braak5	0.11293
CXCL1	mk_adni_suvr_infcg_braak6	0.0987039
CXCL1	mk_adni_suvr_infcg_metaroi	0.116707
CXCL1	braak_stage	0.0946461
CXCL1	nav_adni_suvr_fullcg_neocortex	0.210785
CXCL1	hp_vol	0.190693
CXCL1	cdr	0.000447693
CXCL1	cdr_sob	0.0260532
CXCL1	mmse	0.0942877
CXCL10	mk_adni_suvr_infcg_braak1	0.0801473
CXCL10	mk_adni_suvr_infcg_braak2	0.101787
CXCL10	mk_adni_suvr_infcg_braak3	0.057517
CXCL10	mk_adni_suvr_infcg_braak4	0.0695318
CXCL10	mk_adni_suvr_infcg_braak5	0.0574568
CXCL10	mk_adni_suvr_infcg_braak6	0.0409834
CXCL10	mk_adni_suvr_infcg_metaroi	0.0701435
CXCL10	braak_stage	0.078581
CXCL10	nav_adni_suvr_fullcg_neocortex	0.127341
CXCL10	hp_vol	0.164502
CXCL10	cdr	-0.103305
CXCL10	cdr_sob	-0.0734905
CXCL10	mmse	0.0470274
CXCL8	mk_adni_suvr_infcg_braak1	0.0835163
CXCL8	mk_adni_suvr_infcg_braak2	0.0958832
CXCL8	mk_adni_suvr_infcg_braak3	0.0834946
CXCL8	mk_adni_suvr_infcg_braak4	0.090426
CXCL8	mk_adni_suvr_infcg_braak5	0.0709912
CXCL8	mk_adni_suvr_infcg_braak6	0.0440067
CXCL8	mk_adni_suvr_infcg_metaroi	0.0969193
CXCL8	braak_stage	0.0617707
CXCL8	nav_adni_suvr_fullcg_neocortex	0.1609
CXCL8	hp_vol	0.135499
CXCL8	cdr	-0.0767355
CXCL8	cdr_sob	-0.0486697
CXCL8	mmse	0.0683767
ENO2	mk_adni_suvr_infcg_braak1	0.332122
ENO2	mk_adni_suvr_infcg_braak2	0.289814
ENO2	mk_adni_suvr_infcg_braak3	0.278184
ENO2	mk_adni_suvr_infcg_braak4	0.307265
ENO2	mk_adni_suvr_infcg_braak5	0.271079
ENO2	mk_adni_suvr_infcg_braak6	0.219995
ENO2	mk_adni_suvr_infcg_metaroi	0.324002
ENO2	braak_stage	0.270106
ENO2	nav_adni_suvr_fullcg_neocortex	0.391406
ENO2	hp_vol	0.216705
ENO2	cdr	0.121971
ENO2	cdr_sob	0.158878
ENO2	mmse	0.0863517
FABP3	mk_adni_suvr_infcg_braak1	0.430834
FABP3	mk_adni_suvr_infcg_braak2	0.425349
FABP3	mk_adni_suvr_infcg_braak3	0.359372
FABP3	mk_adni_suvr_infcg_braak4	0.350775
FABP3	mk_adni_suvr_infcg_braak5	0.244278
FABP3	mk_adni_suvr_infcg_braak6	0.139722
FABP3	mk_adni_suvr_infcg_metaroi	0.374488
FABP3	braak_stage	0.373597
FABP3	nav_adni_suvr_fullcg_neocortex	0.433075
FABP3	hp_vol	0.329599
FABP3	cdr	0.210339
FABP3	cdr_sob	0.26453
FABP3	mmse	0.242351
FCN2	mk_adni_suvr_infcg_braak1	0.0250978
FCN2	mk_adni_suvr_infcg_braak2	0.0207046
FCN2	mk_adni_suvr_infcg_braak3	-0.0099272
FCN2	mk_adni_suvr_infcg_braak4	-0.0176649
FCN2	mk_adni_suvr_infcg_braak5	-0.0452753
FCN2	mk_adni_suvr_infcg_braak6	-0.0478637
FCN2	mk_adni_suvr_infcg_metaroi	-0.0123703
FCN2	braak_stage	0.0267281
FCN2	nav_adni_suvr_fullcg_neocortex	0.0437148
FCN2	hp_vol	0.00127761
FCN2	cdr	0.0446954
FCN2	cdr_sob	0.0489314
FCN2	mmse	0.0143455
FGF2	mk_adni_suvr_infcg_braak1	0.0153285
FGF2	mk_adni_suvr_infcg_braak2	0.0298584
FGF2	mk_adni_suvr_infcg_braak3	0.0126911
FGF2	mk_adni_suvr_infcg_braak4	-0.00158253
FGF2	mk_adni_suvr_infcg_braak5	-0.0419958
FGF2	mk_adni_suvr_infcg_braak6	-0.0609088
FGF2	mk_adni_suvr_infcg_metaroi	0.00354624
FGF2	braak_stage	0.00312186
FGF2	nav_adni_suvr_fullcg_neocortex	0.0936871
FGF2	hp_vol	0.150087
FGF2	cdr	-0.0298479
FGF2	cdr_sob	-0.0449269
FGF2	mmse	-0.0268926
FLT1	mk_adni_suvr_infcg_braak1	0.243928
FLT1	mk_adni_suvr_infcg_braak2	0.245328
FLT1	mk_adni_suvr_infcg_braak3	0.275918
FLT1	mk_adni_suvr_infcg_braak4	0.246926
FLT1	mk_adni_suvr_infcg_braak5	0.21022
FLT1	mk_adni_suvr_infcg_braak6	0.148607
FLT1	mk_adni_suvr_infcg_metaroi	0.259566
FLT1	braak_stage	0.183254
FLT1	nav_adni_suvr_fullcg_neocortex	0.122918
FLT1	hp_vol	0.0658904
FLT1	cdr	-0.0318415
FLT1	cdr_sob	-0.0158922
FLT1	mmse	0.0547175
FOLR1	mk_adni_suvr_infcg_braak1	-0.0906463
FOLR1	mk_adni_suvr_infcg_braak2	-0.0418727
FOLR1	mk_adni_suvr_infcg_braak3	-0.0092325
FOLR1	mk_adni_suvr_infcg_braak4	0.00861987
FOLR1	mk_adni_suvr_infcg_braak5	0.0300601
FOLR1	mk_adni_suvr_infcg_braak6	-0.0179768
FOLR1	mk_adni_suvr_infcg_metaroi	0.00543085
FOLR1	braak_stage	-0.0288791
FOLR1	nav_adni_suvr_fullcg_neocortex	0.0467643
FOLR1	hp_vol	-0.02206
FOLR1	cdr	-0.0507932
FOLR1	cdr_sob	-0.0603287
FOLR1	mmse	-0.0391941
GDF15	mk_adni_suvr_infcg_braak1	0.0542722
GDF15	mk_adni_suvr_infcg_braak2	0.0980422
GDF15	mk_adni_suvr_infcg_braak3	0.0290117
GDF15	mk_adni_suvr_infcg_braak4	0.0146602
GDF15	mk_adni_suvr_infcg_braak5	-0.0554564
GDF15	mk_adni_suvr_infcg_braak6	-0.0589675
GDF15	mk_adni_suvr_infcg_metaroi	0.0163863
GDF15	braak_stage	0.0227579
GDF15	nav_adni_suvr_fullcg_neocortex	0.034508
GDF15	hp_vol	0.136465
GDF15	cdr	-0.0445897
GDF15	cdr_sob	-0.0231155
GDF15	mmse	0.0645176
GDI1	mk_adni_suvr_infcg_braak1	0.434027
GDI1	mk_adni_suvr_infcg_braak2	0.408906
GDI1	mk_adni_suvr_infcg_braak3	0.351398
GDI1	mk_adni_suvr_infcg_braak4	0.35692
GDI1	mk_adni_suvr_infcg_braak5	0.251713
GDI1	mk_adni_suvr_infcg_braak6	0.161808
GDI1	mk_adni_suvr_infcg_metaroi	0.37861
GDI1	braak_stage	0.367906
GDI1	nav_adni_suvr_fullcg_neocortex	0.44492
GDI1	hp_vol	0.316134
GDI1	cdr	0.184087
GDI1	cdr_sob	0.219717
GDI1	mmse	0.223551
GDNF	mk_adni_suvr_infcg_braak1	-0.0815987
GDNF	mk_adni_suvr_infcg_braak2	-0.017335
GDNF	mk_adni_suvr_infcg_braak3	-0.0600945
GDNF	mk_adni_suvr_infcg_braak4	-0.0877187
GDNF	mk_adni_suvr_infcg_braak5	-0.0830442
GDNF	mk_adni_suvr_infcg_braak6	-0.0461194
GDNF	mk_adni_suvr_infcg_metaroi	-0.0724254
GDNF	braak_stage	-0.010758
GDNF	nav_adni_suvr_fullcg_neocortex	-0.160181
GDNF	hp_vol	-0.0298108
GDNF	cdr	-0.00614025
GDNF	cdr_sob	-0.0367142
GDNF	mmse	-0.0115595
GFAP	mk_adni_suvr_infcg_braak1	0.376001
GFAP	mk_adni_suvr_infcg_braak2	0.379484
GFAP	mk_adni_suvr_infcg_braak3	0.310587
GFAP	mk_adni_suvr_infcg_braak4	0.273044
GFAP	mk_adni_suvr_infcg_braak5	0.16531
GFAP	mk_adni_suvr_infcg_braak6	0.0709505
GFAP	mk_adni_suvr_infcg_metaroi	0.302338
GFAP	braak_stage	0.312296
GFAP	nav_adni_suvr_fullcg_neocortex	0.417373
GFAP	hp_vol	0.317403
GFAP	cdr	0.100957
GFAP	cdr_sob	0.142188
GFAP	mmse	0.233379
GOT1	mk_adni_suvr_infcg_braak1	0.238681
GOT1	mk_adni_suvr_infcg_braak2	0.261772
GOT1	mk_adni_suvr_infcg_braak3	0.221724
GOT1	mk_adni_suvr_infcg_braak4	0.212776
GOT1	mk_adni_suvr_infcg_braak5	0.145171
GOT1	mk_adni_suvr_infcg_braak6	0.0673563
GOT1	mk_adni_suvr_infcg_metaroi	0.230337
GOT1	braak_stage	0.169224
GOT1	nav_adni_suvr_fullcg_neocortex	0.230214
GOT1	hp_vol	0.146465
GOT1	cdr	-0.0319497
GOT1	cdr_sob	-0.00758588
GOT1	mmse	0.055038
HBA1	mk_adni_suvr_infcg_braak1	-0.0672962
HBA1	mk_adni_suvr_infcg_braak2	-0.0527892
HBA1	mk_adni_suvr_infcg_braak3	-0.0650143
HBA1	mk_adni_suvr_infcg_braak4	-0.0747702
HBA1	mk_adni_suvr_infcg_braak5	-0.0597135
HBA1	mk_adni_suvr_infcg_braak6	-0.048327
HBA1	mk_adni_suvr_infcg_metaroi	-0.0711486
HBA1	braak_stage	-0.0803333
HBA1	nav_adni_suvr_fullcg_neocortex	-0.0346499
HBA1	hp_vol	0.0700671
HBA1	cdr	-0.00543942
HBA1	cdr_sob	0.00938061
HBA1	mmse	-0.0141908
HTT	mk_adni_suvr_infcg_braak1	0.088708
HTT	mk_adni_suvr_infcg_braak2	0.141037
HTT	mk_adni_suvr_infcg_braak3	0.100449
HTT	mk_adni_suvr_infcg_braak4	0.0861274
HTT	mk_adni_suvr_infcg_braak5	0.0362489
HTT	mk_adni_suvr_infcg_braak6	0.00941342
HTT	mk_adni_suvr_infcg_metaroi	0.084948
HTT	braak_stage	0.072822
HTT	nav_adni_suvr_fullcg_neocortex	0.185756
HTT	hp_vol	0.118882
HTT	cdr	-0.038537
HTT	cdr_sob	-0.0402436
HTT	mmse	-0.0084476
ICAM1	mk_adni_suvr_infcg_braak1	0.147085
ICAM1	mk_adni_suvr_infcg_braak2	0.148251
ICAM1	mk_adni_suvr_infcg_braak3	0.147237
ICAM1	mk_adni_suvr_infcg_braak4	0.141011
ICAM1	mk_adni_suvr_infcg_braak5	0.106639
ICAM1	mk_adni_suvr_infcg_braak6	0.07756
ICAM1	mk_adni_suvr_infcg_metaroi	0.152256
ICAM1	braak_stage	0.135198
ICAM1	nav_adni_suvr_fullcg_neocortex	0.14815
ICAM1	hp_vol	0.177743
ICAM1	cdr	0.0678357
ICAM1	cdr_sob	0.0939131
ICAM1	mmse	0.138371
IFNG	mk_adni_suvr_infcg_braak1	0.00987723
IFNG	mk_adni_suvr_infcg_braak2	0.0153598
IFNG	mk_adni_suvr_infcg_braak3	-0.025742
IFNG	mk_adni_suvr_infcg_braak4	0.0235862
IFNG	mk_adni_suvr_infcg_braak5	0.0492305
IFNG	mk_adni_suvr_infcg_braak6	0.0390215
IFNG	mk_adni_suvr_infcg_metaroi	0.0209503
IFNG	braak_stage	0.004578
IFNG	nav_adni_suvr_fullcg_neocortex	0.0245073
IFNG	hp_vol	0.106387
IFNG	cdr	-0.161014
IFNG	cdr_sob	-0.124779
IFNG	mmse	0.020524
IGF1	mk_adni_suvr_infcg_braak1	0.287248
IGF1	mk_adni_suvr_infcg_braak2	0.28863
IGF1	mk_adni_suvr_infcg_braak3	0.275667
IGF1	mk_adni_suvr_infcg_braak4	0.279466
IGF1	mk_adni_suvr_infcg_braak5	0.224436
IGF1	mk_adni_suvr_infcg_braak6	0.141713
IGF1	mk_adni_suvr_infcg_metaroi	0.286723
IGF1	braak_stage	0.196141
IGF1	nav_adni_suvr_fullcg_neocortex	0.307038
IGF1	hp_vol	0.202828
IGF1	cdr	0.012407
IGF1	cdr_sob	0.0718487
IGF1	mmse	0.115091
IGFBP7	mk_adni_suvr_infcg_braak1	-0.0141932
IGFBP7	mk_adni_suvr_infcg_braak2	-0.0341759
IGFBP7	mk_adni_suvr_infcg_braak3	0.0178149
IGFBP7	mk_adni_suvr_infcg_braak4	0.0732252
IGFBP7	mk_adni_suvr_infcg_braak5	0.110916
IGFBP7	mk_adni_suvr_infcg_braak6	0.0503079
IGFBP7	mk_adni_suvr_infcg_metaroi	0.0535094
IGFBP7	braak_stage	0.0185093
IGFBP7	nav_adni_suvr_fullcg_neocortex	0.0405578
IGFBP7	hp_vol	-0.0678301
IGFBP7	cdr	0.000580049
IGFBP7	cdr_sob	-0.000381809
IGFBP7	mmse	0.025171
IL10	mk_adni_suvr_infcg_braak1	0.0480504
IL10	mk_adni_suvr_infcg_braak2	0.082491
IL10	mk_adni_suvr_infcg_braak3	0.0670813
IL10	mk_adni_suvr_infcg_braak4	0.0921635
IL10	mk_adni_suvr_infcg_braak5	0.0891022
IL10	mk_adni_suvr_infcg_braak6	0.0409306
IL10	mk_adni_suvr_infcg_metaroi	0.0815433
IL10	braak_stage	0.0502343
IL10	nav_adni_suvr_fullcg_neocortex	0.124167
IL10	hp_vol	0.0902893
IL10	cdr	-0.161395
IL10	cdr_sob	-0.139092
IL10	mmse	0.0431298
IL12p70	mk_adni_suvr_infcg_braak1	0.190406
IL12p70	mk_adni_suvr_infcg_braak2	0.1618
IL12p70	mk_adni_suvr_infcg_braak3	0.155065
IL12p70	mk_adni_suvr_infcg_braak4	0.139528
IL12p70	mk_adni_suvr_infcg_braak5	0.0880135
IL12p70	mk_adni_suvr_infcg_braak6	0.0242431
IL12p70	mk_adni_suvr_infcg_metaroi	0.13895
IL12p70	braak_stage	0.132811
IL12p70	nav_adni_suvr_fullcg_neocortex	0.171057
IL12p70	hp_vol	0.229917
IL12p70	cdr	-0.0187624
IL12p70	cdr_sob	0.0210262
IL12p70	mmse	0.0159315
IL13	mk_adni_suvr_infcg_braak1	0.0614578
IL13	mk_adni_suvr_infcg_braak2	0.0673145
IL13	mk_adni_suvr_infcg_braak3	-0.00124155
IL13	mk_adni_suvr_infcg_braak4	0.0101562
IL13	mk_adni_suvr_infcg_braak5	-0.0222528
IL13	mk_adni_suvr_infcg_braak6	-0.0207949
IL13	mk_adni_suvr_infcg_metaroi	0.0129903
IL13	braak_stage	0.0180001
IL13	nav_adni_suvr_fullcg_neocortex	0.0563797
IL13	hp_vol	0.0681939
IL13	cdr	-0.0611839
IL13	cdr_sob	-0.0533615
IL13	mmse	-0.0230188
IL15	mk_adni_suvr_infcg_braak1	0.207037
IL15	mk_adni_suvr_infcg_braak2	0.219224
IL15	mk_adni_suvr_infcg_braak3	0.190979
IL15	mk_adni_suvr_infcg_braak4	0.184742
IL15	mk_adni_suvr_infcg_braak5	0.105759
IL15	mk_adni_suvr_infcg_braak6	0.0342241
IL15	mk_adni_suvr_infcg_metaroi	0.193055
IL15	braak_stage	0.157921
IL15	nav_adni_suvr_fullcg_neocortex	0.285399
IL15	hp_vol	0.245648
IL15	cdr	-0.0302668
IL15	cdr_sob	0.0125388
IL15	mmse	0.102463
IL16	mk_adni_suvr_infcg_braak1	0.178682
IL16	mk_adni_suvr_infcg_braak2	0.20579
IL16	mk_adni_suvr_infcg_braak3	0.161703
IL16	mk_adni_suvr_infcg_braak4	0.154691
IL16	mk_adni_suvr_infcg_braak5	0.0813495
IL16	mk_adni_suvr_infcg_braak6	0.0341227
IL16	mk_adni_suvr_infcg_metaroi	0.154934
IL16	braak_stage	0.128613
IL16	nav_adni_suvr_fullcg_neocortex	0.260629
IL16	hp_vol	0.181371
IL16	cdr	-0.0126251
IL16	cdr_sob	0.0365762
IL16	mmse	0.114447
IL17A	mk_adni_suvr_infcg_braak1	-0.00124962
IL17A	mk_adni_suvr_infcg_braak2	-0.0159228
IL17A	mk_adni_suvr_infcg_braak3	-0.00945115
IL17A	mk_adni_suvr_infcg_braak4	-0.0026583
IL17A	mk_adni_suvr_infcg_braak5	-0.0149975
IL17A	mk_adni_suvr_infcg_braak6	-0.0357077
IL17A	mk_adni_suvr_infcg_metaroi	-0.00522615
IL17A	braak_stage	0.00402697
IL17A	nav_adni_suvr_fullcg_neocortex	0.0224074
IL17A	hp_vol	0.116447
IL17A	cdr	0.0292205
IL17A	cdr_sob	0.0378772
IL17A	mmse	0.0571458
IL18	mk_adni_suvr_infcg_braak1	0.230598
IL18	mk_adni_suvr_infcg_braak2	0.192572
IL18	mk_adni_suvr_infcg_braak3	0.168648
IL18	mk_adni_suvr_infcg_braak4	0.193532
IL18	mk_adni_suvr_infcg_braak5	0.145275
IL18	mk_adni_suvr_infcg_braak6	0.112795
IL18	mk_adni_suvr_infcg_metaroi	0.19924
IL18	braak_stage	0.176934
IL18	nav_adni_suvr_fullcg_neocortex	0.307122
IL18	hp_vol	0.260729
IL18	cdr	0.109215
IL18	cdr_sob	0.136228
IL18	mmse	0.132456
IL1B	mk_adni_suvr_infcg_braak1	-0.102632
IL1B	mk_adni_suvr_infcg_braak2	-0.07118
IL1B	mk_adni_suvr_infcg_braak3	-0.115634
IL1B	mk_adni_suvr_infcg_braak4	-0.0925841
IL1B	mk_adni_suvr_infcg_braak5	-0.0813921
IL1B	mk_adni_suvr_infcg_braak6	-0.0569145
IL1B	mk_adni_suvr_infcg_metaroi	-0.10698
IL1B	braak_stage	-0.102685
IL1B	nav_adni_suvr_fullcg_neocortex	-0.0423567
IL1B	hp_vol	0.0114123
IL1B	cdr	-0.0841697
IL1B	cdr_sob	-0.0812665
IL1B	mmse	-0.0474511
IL2	mk_adni_suvr_infcg_braak1	0.0234667
IL2	mk_adni_suvr_infcg_braak2	0.0375942
IL2	mk_adni_suvr_infcg_braak3	-0.0256562
IL2	mk_adni_suvr_infcg_braak4	-0.0549299
IL2	mk_adni_suvr_infcg_braak5	-0.0584971
IL2	mk_adni_suvr_infcg_braak6	-0.0799204
IL2	mk_adni_suvr_infcg_metaroi	-0.0320759
IL2	braak_stage	0.0345458
IL2	nav_adni_suvr_fullcg_neocortex	-0.0139874
IL2	hp_vol	0.134751
IL2	cdr	0.00453878
IL2	cdr_sob	0.0220827
IL2	mmse	-0.0582232
IL33	mk_adni_suvr_infcg_braak1	0.0828936
IL33	mk_adni_suvr_infcg_braak2	0.0873223
IL33	mk_adni_suvr_infcg_braak3	0.0240031
IL33	mk_adni_suvr_infcg_braak4	-0.0195048
IL33	mk_adni_suvr_infcg_braak5	-0.0705147
IL33	mk_adni_suvr_infcg_braak6	-0.0937473
IL33	mk_adni_suvr_infcg_metaroi	-0.00332266
IL33	braak_stage	0.0609907
IL33	nav_adni_suvr_fullcg_neocortex	0.140199
IL33	hp_vol	0.146265
IL33	cdr	0.0353718
IL33	cdr_sob	0.0581434
IL33	mmse	0.0504693
IL4	mk_adni_suvr_infcg_braak1	0.0471244
IL4	mk_adni_suvr_infcg_braak2	-0.0153116
IL4	mk_adni_suvr_infcg_braak3	-0.0295991
IL4	mk_adni_suvr_infcg_braak4	-0.0194799
IL4	mk_adni_suvr_infcg_braak5	-0.0463712
IL4	mk_adni_suvr_infcg_braak6	-0.0472464
IL4	mk_adni_suvr_infcg_metaroi	-0.0164346
IL4	braak_stage	0.0257325
IL4	nav_adni_suvr_fullcg_neocortex	0.079189
IL4	hp_vol	0.195103
IL4	cdr	0.0205361
IL4	cdr_sob	0.0318486
IL4	mmse	-0.00400159
IL5	mk_adni_suvr_infcg_braak1	0.17256
IL5	mk_adni_suvr_infcg_braak2	0.196138
IL5	mk_adni_suvr_infcg_braak3	0.146883
IL5	mk_adni_suvr_infcg_braak4	0.107093
IL5	mk_adni_suvr_infcg_braak5	0.0250651
IL5	mk_adni_suvr_infcg_braak6	-0.0438054
IL5	mk_adni_suvr_infcg_metaroi	0.13264
IL5	braak_stage	0.0889555
IL5	nav_adni_suvr_fullcg_neocortex	0.207001
IL5	hp_vol	0.181257
IL5	cdr	-0.106466
IL5	cdr_sob	-0.0690075
IL5	mmse	0.0565149
IL6	mk_adni_suvr_infcg_braak1	-0.0457095
IL6	mk_adni_suvr_infcg_braak2	-0.0137342
IL6	mk_adni_suvr_infcg_braak3	-0.0191077
IL6	mk_adni_suvr_infcg_braak4	-0.0239403
IL6	mk_adni_suvr_infcg_braak5	-0.0149919
IL6	mk_adni_suvr_infcg_braak6	-0.0126436
IL6	mk_adni_suvr_infcg_metaroi	-0.0209669
IL6	braak_stage	-0.0191435
IL6	nav_adni_suvr_fullcg_neocortex	0.00392588
IL6	hp_vol	-0.0456104
IL6	cdr	-0.0587805
IL6	cdr_sob	-0.0703033
IL6	mmse	-0.0231963
IL6R	mk_adni_suvr_infcg_braak1	0.0970115
IL6R	mk_adni_suvr_infcg_braak2	0.0745532
IL6R	mk_adni_suvr_infcg_braak3	0.0656059
IL6R	mk_adni_suvr_infcg_braak4	0.100743
IL6R	mk_adni_suvr_infcg_braak5	0.135394
IL6R	mk_adni_suvr_infcg_braak6	0.0989249
IL6R	mk_adni_suvr_infcg_metaroi	0.109288
IL6R	braak_stage	0.0882602
IL6R	nav_adni_suvr_fullcg_neocortex	0.147373
IL6R	hp_vol	0.028221
IL6R	cdr	0.0268148
IL6R	cdr_sob	0.0388699
IL6R	mmse	0.109088
IL7	mk_adni_suvr_infcg_braak1	0.0104619
IL7	mk_adni_suvr_infcg_braak2	0.0523698
IL7	mk_adni_suvr_infcg_braak3	0.0726519
IL7	mk_adni_suvr_infcg_braak4	0.057163
IL7	mk_adni_suvr_infcg_braak5	-0.0546792
IL7	mk_adni_suvr_infcg_braak6	-0.0854421
IL7	mk_adni_suvr_infcg_metaroi	0.0474877
IL7	braak_stage	0.0394899
IL7	nav_adni_suvr_fullcg_neocortex	0.053434
IL7	hp_vol	0.144253
IL7	cdr	-0.00339294
IL7	cdr_sob	-0.000240257
IL7	mmse	-0.0210041
IL9	mk_adni_suvr_infcg_braak1	0.125402
IL9	mk_adni_suvr_infcg_braak2	0.129651
IL9	mk_adni_suvr_infcg_braak3	0.131513
IL9	mk_adni_suvr_infcg_braak4	0.147884
IL9	mk_adni_suvr_infcg_braak5	0.157275
IL9	mk_adni_suvr_infcg_braak6	0.109682
IL9	mk_adni_suvr_infcg_metaroi	0.143197
IL9	braak_stage	0.0841251
IL9	nav_adni_suvr_fullcg_neocortex	0.181411
IL9	hp_vol	0.0395139
IL9	cdr	-0.138166
IL9	cdr_sob	-0.093674
IL9	mmse	0.00985469
KDR	mk_adni_suvr_infcg_braak1	0.103506
KDR	mk_adni_suvr_infcg_braak2	0.0918344
KDR	mk_adni_suvr_infcg_braak3	0.0564604
KDR	mk_adni_suvr_infcg_braak4	0.0321074
KDR	mk_adni_suvr_infcg_braak5	-0.00739808
KDR	mk_adni_suvr_infcg_braak6	-0.0133306
KDR	mk_adni_suvr_infcg_metaroi	0.0523243
KDR	braak_stage	0.0715799
KDR	nav_adni_suvr_fullcg_neocortex	0.178799
KDR	hp_vol	0.127069
KDR	cdr	-0.00545284
KDR	cdr_sob	0.00281445
KDR	mmse	0.0917119
KLK6	mk_adni_suvr_infcg_braak1	0.119693
KLK6	mk_adni_suvr_infcg_braak2	0.142965
KLK6	mk_adni_suvr_infcg_braak3	0.099324
KLK6	mk_adni_suvr_infcg_braak4	0.0585854
KLK6	mk_adni_suvr_infcg_braak5	0.0141655
KLK6	mk_adni_suvr_infcg_braak6	-0.0118968
KLK6	mk_adni_suvr_infcg_metaroi	0.0705049
KLK6	braak_stage	0.0368814
KLK6	nav_adni_suvr_fullcg_neocortex	0.139239
KLK6	hp_vol	0.138453
KLK6	cdr	-0.0788297
KLK6	cdr_sob	-0.0475395
KLK6	mmse	0.0454365
MAPT	mk_adni_suvr_infcg_braak1	0.583407
MAPT	mk_adni_suvr_infcg_braak2	0.538661
MAPT	mk_adni_suvr_infcg_braak3	0.499161
MAPT	mk_adni_suvr_infcg_braak4	0.495032
MAPT	mk_adni_suvr_infcg_braak5	0.405485
MAPT	mk_adni_suvr_infcg_braak6	0.272105
MAPT	mk_adni_suvr_infcg_metaroi	0.527076
MAPT	braak_stage	0.535519
MAPT	nav_adni_suvr_fullcg_neocortex	0.588609
MAPT	hp_vol	0.3241
MAPT	cdr	0.290321
MAPT	cdr_sob	0.345913
MAPT	mmse	0.276963
MDH1	mk_adni_suvr_infcg_braak1	0.316329
MDH1	mk_adni_suvr_infcg_braak2	0.328586
MDH1	mk_adni_suvr_infcg_braak3	0.302785
MDH1	mk_adni_suvr_infcg_braak4	0.308748
MDH1	mk_adni_suvr_infcg_braak5	0.239634
MDH1	mk_adni_suvr_infcg_braak6	0.145239
MDH1	mk_adni_suvr_infcg_metaroi	0.320761
MDH1	braak_stage	0.243198
MDH1	nav_adni_suvr_fullcg_neocortex	0.322858
MDH1	hp_vol	0.204526
MDH1	cdr	0.0344168
MDH1	cdr_sob	0.0836613
MDH1	mmse	0.129656
MME	mk_adni_suvr_infcg_braak1	-0.0333589
MME	mk_adni_suvr_infcg_braak2	-0.0625205
MME	mk_adni_suvr_infcg_braak3	-0.0184254
MME	mk_adni_suvr_infcg_braak4	-0.0098922
MME	mk_adni_suvr_infcg_braak5	-0.00462384
MME	mk_adni_suvr_infcg_braak6	-0.0107077
MME	mk_adni_suvr_infcg_metaroi	-0.0234183
MME	braak_stage	-0.0240744
MME	nav_adni_suvr_fullcg_neocortex	-0.0775303
MME	hp_vol	0.0133701
MME	cdr	0.0389476
MME	cdr_sob	0.0162084
MME	mmse	0.0386863
MSLN	mk_adni_suvr_infcg_braak1	-0.000504819
MSLN	mk_adni_suvr_infcg_braak2	0.0294965
MSLN	mk_adni_suvr_infcg_braak3	-0.00258147
MSLN	mk_adni_suvr_infcg_braak4	0.0261368
MSLN	mk_adni_suvr_infcg_braak5	0.046144
MSLN	mk_adni_suvr_infcg_braak6	0.0202191
MSLN	mk_adni_suvr_infcg_metaroi	0.0206911
MSLN	braak_stage	-0.0114276
MSLN	nav_adni_suvr_fullcg_neocortex	0.0859489
MSLN	hp_vol	0.0566876
MSLN	cdr	-0.0561324
MSLN	cdr_sob	-0.00141837
MSLN	mmse	0.0778012
NEFH	mk_adni_suvr_infcg_braak1	0.295503
NEFH	mk_adni_suvr_infcg_braak2	0.27422
NEFH	mk_adni_suvr_infcg_braak3	0.163327
NEFH	mk_adni_suvr_infcg_braak4	0.138977
NEFH	mk_adni_suvr_infcg_braak5	0.0583957
NEFH	mk_adni_suvr_infcg_braak6	0.00657931
NEFH	mk_adni_suvr_infcg_metaroi	0.174255
NEFH	braak_stage	0.219925
NEFH	nav_adni_suvr_fullcg_neocortex	0.268574
NEFH	hp_vol	0.306251
NEFH	cdr	0.184822
NEFH	cdr_sob	0.216906
NEFH	mmse	0.257933
NEFL	mk_adni_suvr_infcg_braak1	0.402017
NEFL	mk_adni_suvr_infcg_braak2	0.363398
NEFL	mk_adni_suvr_infcg_braak3	0.306972
NEFL	mk_adni_suvr_infcg_braak4	0.291785
NEFL	mk_adni_suvr_infcg_braak5	0.157994
NEFL	mk_adni_suvr_infcg_braak6	0.0708783
NEFL	mk_adni_suvr_infcg_metaroi	0.319463
NEFL	braak_stage	0.365945
NEFL	nav_adni_suvr_fullcg_neocortex	0.337808
NEFL	hp_vol	0.412879
NEFL	cdr	0.349559
NEFL	cdr_sob	0.386378
NEFL	mmse	0.395029
NGF	mk_adni_suvr_infcg_braak1	-0.0133854
NGF	mk_adni_suvr_infcg_braak2	-0.0189466
NGF	mk_adni_suvr_infcg_braak3	-0.066466
NGF	mk_adni_suvr_infcg_braak4	-0.0526106
NGF	mk_adni_suvr_infcg_braak5	-0.0102006
NGF	mk_adni_suvr_infcg_braak6	-0.0133805
NGF	mk_adni_suvr_infcg_metaroi	-0.042161
NGF	braak_stage	-0.0484829
NGF	nav_adni_suvr_fullcg_neocortex	0.0154684
NGF	hp_vol	-0.0130318
NGF	cdr	-0.0770058
NGF	cdr_sob	-0.0495306
NGF	mmse	-0.0597462
NPTX1	mk_adni_suvr_infcg_braak1	0.0729984
NPTX1	mk_adni_suvr_infcg_braak2	0.0841447
NPTX1	mk_adni_suvr_infcg_braak3	0.0984652
NPTX1	mk_adni_suvr_infcg_braak4	0.124604
NPTX1	mk_adni_suvr_infcg_braak5	0.129933
NPTX1	mk_adni_suvr_infcg_braak6	0.0856064
NPTX1	mk_adni_suvr_infcg_metaroi	0.114255
NPTX1	braak_stage	-0.0378498
NPTX1	nav_adni_suvr_fullcg_neocortex	0.121719
NPTX1	hp_vol	0.0123994
NPTX1	cdr	-0.194837
NPTX1	cdr_sob	-0.143946
NPTX1	mmse	-0.0779604
NPTX2	mk_adni_suvr_infcg_braak1	-0.0718851
NPTX2	mk_adni_suvr_infcg_braak2	-0.0550248
NPTX2	mk_adni_suvr_infcg_braak3	-0.0111356
NPTX2	mk_adni_suvr_infcg_braak4	-0.00293221
NPTX2	mk_adni_suvr_infcg_braak5	0.0300323
NPTX2	mk_adni_suvr_infcg_braak6	0.0127644
NPTX2	mk_adni_suvr_infcg_metaroi	-0.0121744
NPTX2	braak_stage	-0.171232
NPTX2	nav_adni_suvr_fullcg_neocortex	-0.0621078
NPTX2	hp_vol	-0.106267
NPTX2	cdr	-0.258242
NPTX2	cdr_sob	-0.220518
NPTX2	mmse	-0.220569
NPTXR	mk_adni_suvr_infcg_braak1	-0.00246718
NPTXR	mk_adni_suvr_infcg_braak2	0.0154069
NPTXR	mk_adni_suvr_infcg_braak3	0.0221176
NPTXR	mk_adni_suvr_infcg_braak4	0.0279011
NPTXR	mk_adni_suvr_infcg_braak5	0.0115428
NPTXR	mk_adni_suvr_infcg_braak6	-0.0181323
NPTXR	mk_adni_suvr_infcg_metaroi	0.0208984
NPTXR	braak_stage	-0.108179
NPTXR	nav_adni_suvr_fullcg_neocortex	0.0293661
NPTXR	hp_vol	-0.0310124
NPTXR	cdr	-0.226856
NPTXR	cdr_sob	-0.1869
NPTXR	mmse	-0.141562
NPY	mk_adni_suvr_infcg_braak1	0.0998427
NPY	mk_adni_suvr_infcg_braak2	0.146843
NPY	mk_adni_suvr_infcg_braak3	0.0796221
NPY	mk_adni_suvr_infcg_braak4	0.0397812
NPY	mk_adni_suvr_infcg_braak5	-0.0421027
NPY	mk_adni_suvr_infcg_braak6	-0.0827279
NPY	mk_adni_suvr_infcg_metaroi	0.0526692
NPY	braak_stage	0.0202215
NPY	nav_adni_suvr_fullcg_neocortex	0.0859256
NPY	hp_vol	0.139034
NPY	cdr	-0.0992453
NPY	cdr_sob	-0.0767078
NPY	mmse	-0.00791834
NRGN	mk_adni_suvr_infcg_braak1	0.366434
NRGN	mk_adni_suvr_infcg_braak2	0.334749
NRGN	mk_adni_suvr_infcg_braak3	0.330806
NRGN	mk_adni_suvr_infcg_braak4	0.366731
NRGN	mk_adni_suvr_infcg_braak5	0.333782
NRGN	mk_adni_suvr_infcg_braak6	0.224321
NRGN	mk_adni_suvr_infcg_metaroi	0.377068
NRGN	braak_stage	0.313113
NRGN	nav_adni_suvr_fullcg_neocortex	0.329895
NRGN	hp_vol	0.179043
NRGN	cdr	0.148924
NRGN	cdr_sob	0.181806
NRGN	mmse	0.138516
SNCA.Oligo	mk_adni_suvr_infcg_braak1	0.0403886
SNCA.Oligo	mk_adni_suvr_infcg_braak2	0.0238391
SNCA.Oligo	mk_adni_suvr_infcg_braak3	0.0226882
SNCA.Oligo	mk_adni_suvr_infcg_braak4	0.0302326
SNCA.Oligo	mk_adni_suvr_infcg_braak5	0.0128371
SNCA.Oligo	mk_adni_suvr_infcg_braak6	0.0116092
SNCA.Oligo	mk_adni_suvr_infcg_metaroi	0.0131792
SNCA.Oligo	braak_stage	0.00834305
SNCA.Oligo	nav_adni_suvr_fullcg_neocortex	0.0986092
SNCA.Oligo	hp_vol	0.00459909
SNCA.Oligo	cdr	-0.0301862
SNCA.Oligo	cdr_sob	0.0157858
SNCA.Oligo	mmse	-0.00205906
PARK7	mk_adni_suvr_infcg_braak1	0.310468
PARK7	mk_adni_suvr_infcg_braak2	0.264518
PARK7	mk_adni_suvr_infcg_braak3	0.213457
PARK7	mk_adni_suvr_infcg_braak4	0.234683
PARK7	mk_adni_suvr_infcg_braak5	0.190532
PARK7	mk_adni_suvr_infcg_braak6	0.115063
PARK7	mk_adni_suvr_infcg_metaroi	0.244284
PARK7	braak_stage	0.230247
PARK7	nav_adni_suvr_fullcg_neocortex	0.317696
PARK7	hp_vol	0.190963
PARK7	cdr	0.175977
PARK7	cdr_sob	0.20167
PARK7	mmse	0.098912
PDGFRB	mk_adni_suvr_infcg_braak1	0.12267
PDGFRB	mk_adni_suvr_infcg_braak2	0.11593
PDGFRB	mk_adni_suvr_infcg_braak3	0.102847
PDGFRB	mk_adni_suvr_infcg_braak4	0.0999634
PDGFRB	mk_adni_suvr_infcg_braak5	0.0695346
PDGFRB	mk_adni_suvr_infcg_braak6	0.0620668
PDGFRB	mk_adni_suvr_infcg_metaroi	0.103444
PDGFRB	braak_stage	0.0773858
PDGFRB	nav_adni_suvr_fullcg_neocortex	0.109198
PDGFRB	hp_vol	0.0799678
PDGFRB	cdr	-0.0440566
PDGFRB	cdr_sob	0.00973248
PDGFRB	mmse	0.0263117
PDLIM5	mk_adni_suvr_infcg_braak1	0.0874024
PDLIM5	mk_adni_suvr_infcg_braak2	0.0506835
PDLIM5	mk_adni_suvr_infcg_braak3	0.0878207
PDLIM5	mk_adni_suvr_infcg_braak4	0.102818
PDLIM5	mk_adni_suvr_infcg_braak5	0.102301
PDLIM5	mk_adni_suvr_infcg_braak6	0.0849343
PDLIM5	mk_adni_suvr_infcg_metaroi	0.0880951
PDLIM5	braak_stage	0.0738049
PDLIM5	nav_adni_suvr_fullcg_neocortex	0.0475721
PDLIM5	hp_vol	0.0282518
PDLIM5	cdr	0.0676702
PDLIM5	cdr_sob	0.0771892
PDLIM5	mmse	0.0910594
PGF	mk_adni_suvr_infcg_braak1	0.179997
PGF	mk_adni_suvr_infcg_braak2	0.135354
PGF	mk_adni_suvr_infcg_braak3	0.0655737
PGF	mk_adni_suvr_infcg_braak4	0.0771494
PGF	mk_adni_suvr_infcg_braak5	0.0125159
PGF	mk_adni_suvr_infcg_braak6	-0.0291856
PGF	mk_adni_suvr_infcg_metaroi	0.092182
PGF	braak_stage	0.155216
PGF	nav_adni_suvr_fullcg_neocortex	0.304553
PGF	hp_vol	0.234269
PGF	cdr	0.108039
PGF	cdr_sob	0.115816
PGF	mmse	0.130827
PGK1	mk_adni_suvr_infcg_braak1	0.252446
PGK1	mk_adni_suvr_infcg_braak2	0.20695
PGK1	mk_adni_suvr_infcg_braak3	0.166913
PGK1	mk_adni_suvr_infcg_braak4	0.222315
PGK1	mk_adni_suvr_infcg_braak5	0.197679
PGK1	mk_adni_suvr_infcg_braak6	0.155587
PGK1	mk_adni_suvr_infcg_metaroi	0.221071
PGK1	braak_stage	0.178469
PGK1	nav_adni_suvr_fullcg_neocortex	0.322319
PGK1	hp_vol	0.150423
PGK1	cdr	0.090942
PGK1	cdr_sob	0.0977772
PGK1	mmse	0.121728
POSTN	mk_adni_suvr_infcg_braak1	0.159445
POSTN	mk_adni_suvr_infcg_braak2	0.158884
POSTN	mk_adni_suvr_infcg_braak3	0.0814203
POSTN	mk_adni_suvr_infcg_braak4	0.0335214
POSTN	mk_adni_suvr_infcg_braak5	-0.0560099
POSTN	mk_adni_suvr_infcg_braak6	-0.0718863
POSTN	mk_adni_suvr_infcg_metaroi	0.059139
POSTN	braak_stage	0.102453
POSTN	nav_adni_suvr_fullcg_neocortex	0.241014
POSTN	hp_vol	0.220453
POSTN	cdr	0.000121105
POSTN	cdr_sob	0.0393108
POSTN	mmse	0.0667114
PRDX6	mk_adni_suvr_infcg_braak1	0.140662
PRDX6	mk_adni_suvr_infcg_braak2	0.127458
PRDX6	mk_adni_suvr_infcg_braak3	0.123482
PRDX6	mk_adni_suvr_infcg_braak4	0.139663
PRDX6	mk_adni_suvr_infcg_braak5	0.0905183
PRDX6	mk_adni_suvr_infcg_braak6	0.0672896
PRDX6	mk_adni_suvr_infcg_metaroi	0.143418
PRDX6	braak_stage	0.082565
PRDX6	nav_adni_suvr_fullcg_neocortex	0.264265
PRDX6	hp_vol	0.166863
PRDX6	cdr	0.048854
PRDX6	cdr_sob	0.0458848
PRDX6	mmse	0.128457
PSEN1	mk_adni_suvr_infcg_braak1	0.221127
PSEN1	mk_adni_suvr_infcg_braak2	0.22969
PSEN1	mk_adni_suvr_infcg_braak3	0.180145
PSEN1	mk_adni_suvr_infcg_braak4	0.187287
PSEN1	mk_adni_suvr_infcg_braak5	0.114913
PSEN1	mk_adni_suvr_infcg_braak6	0.030694
PSEN1	mk_adni_suvr_infcg_metaroi	0.195396
PSEN1	braak_stage	0.145381
PSEN1	nav_adni_suvr_fullcg_neocortex	0.293158
PSEN1	hp_vol	0.167818
PSEN1	cdr	-0.0392471
PSEN1	cdr_sob	0.0163987
PSEN1	mmse	0.0684654
pTau181	mk_adni_suvr_infcg_braak1	0.700124
pTau181	mk_adni_suvr_infcg_braak2	0.643332
pTau181	mk_adni_suvr_infcg_braak3	0.590985
pTau181	mk_adni_suvr_infcg_braak4	0.57943
pTau181	mk_adni_suvr_infcg_braak5	0.46802
pTau181	mk_adni_suvr_infcg_braak6	0.328164
pTau181	mk_adni_suvr_infcg_metaroi	0.622144
pTau181	braak_stage	0.665443
pTau181	nav_adni_suvr_fullcg_neocortex	0.699476
pTau181	hp_vol	0.369652
pTau181	cdr	0.399289
pTau181	cdr_sob	0.437096
pTau181	mmse	0.359017
pTau217	mk_adni_suvr_infcg_braak1	0.732619
pTau217	mk_adni_suvr_infcg_braak2	0.673421
pTau217	mk_adni_suvr_infcg_braak3	0.612026
pTau217	mk_adni_suvr_infcg_braak4	0.593649
pTau217	mk_adni_suvr_infcg_braak5	0.461742
pTau217	mk_adni_suvr_infcg_braak6	0.318998
pTau217	mk_adni_suvr_infcg_metaroi	0.642863
pTau217	braak_stage	0.691138
pTau217	nav_adni_suvr_fullcg_neocortex	0.73388
pTau217	hp_vol	0.35897
pTau217	cdr	0.413562
pTau217	cdr_sob	0.430646
pTau217	mmse	0.358089
pTau231	mk_adni_suvr_infcg_braak1	0.711556
pTau231	mk_adni_suvr_infcg_braak2	0.648087
pTau231	mk_adni_suvr_infcg_braak3	0.597715
pTau231	mk_adni_suvr_infcg_braak4	0.584335
pTau231	mk_adni_suvr_infcg_braak5	0.465395
pTau231	mk_adni_suvr_infcg_braak6	0.324108
pTau231	mk_adni_suvr_infcg_metaroi	0.629647
pTau231	braak_stage	0.677183
pTau231	nav_adni_suvr_fullcg_neocortex	0.726097
pTau231	hp_vol	0.352319
pTau231	cdr	0.408866
pTau231	cdr_sob	0.43423
pTau231	mmse	0.351332
pTDP43.409	mk_adni_suvr_infcg_braak1	-0.0187851
pTDP43.409	mk_adni_suvr_infcg_braak2	0.055778
pTDP43.409	mk_adni_suvr_infcg_braak3	0.0416833
pTDP43.409	mk_adni_suvr_infcg_braak4	-0.00966885
pTDP43.409	mk_adni_suvr_infcg_braak5	-0.0320158
pTDP43.409	mk_adni_suvr_infcg_braak6	-0.015858
pTDP43.409	mk_adni_suvr_infcg_metaroi	0.0111806
pTDP43.409	braak_stage	-0.0111695
pTDP43.409	nav_adni_suvr_fullcg_neocortex	-0.0911507
pTDP43.409	hp_vol	-0.0434484
pTDP43.409	cdr	0.0491136
pTDP43.409	cdr_sob	0.0347051
pTDP43.409	mmse	-0.0417121
PTN	mk_adni_suvr_infcg_braak1	0.209367
PTN	mk_adni_suvr_infcg_braak2	0.152175
PTN	mk_adni_suvr_infcg_braak3	0.193944
PTN	mk_adni_suvr_infcg_braak4	0.207056
PTN	mk_adni_suvr_infcg_braak5	0.187238
PTN	mk_adni_suvr_infcg_braak6	0.132051
PTN	mk_adni_suvr_infcg_metaroi	0.20526
PTN	braak_stage	0.125318
PTN	nav_adni_suvr_fullcg_neocortex	0.0970308
PTN	hp_vol	0.164902
PTN	cdr	0.181053
PTN	cdr_sob	0.188343
PTN	mmse	0.0602321
REST	mk_adni_suvr_infcg_braak1	0.0464166
REST	mk_adni_suvr_infcg_braak2	0.0114948
REST	mk_adni_suvr_infcg_braak3	-0.00495694
REST	mk_adni_suvr_infcg_braak4	-0.00712808
REST	mk_adni_suvr_infcg_braak5	-0.0475738
REST	mk_adni_suvr_infcg_braak6	-0.0602147
REST	mk_adni_suvr_infcg_metaroi	-0.0164132
REST	braak_stage	-0.0263722
REST	nav_adni_suvr_fullcg_neocortex	0.066998
REST	hp_vol	0.120464
REST	cdr	0.034533
REST	cdr_sob	0.0628105
REST	mmse	-0.0294977
RUVBL2	mk_adni_suvr_infcg_braak1	-0.0798811
RUVBL2	mk_adni_suvr_infcg_braak2	-0.0978612
RUVBL2	mk_adni_suvr_infcg_braak3	-0.064172
RUVBL2	mk_adni_suvr_infcg_braak4	-0.0788086
RUVBL2	mk_adni_suvr_infcg_braak5	-0.0923629
RUVBL2	mk_adni_suvr_infcg_braak6	-0.100532
RUVBL2	mk_adni_suvr_infcg_metaroi	-0.0974398
RUVBL2	braak_stage	-0.118568
RUVBL2	nav_adni_suvr_fullcg_neocortex	-0.0312602
RUVBL2	hp_vol	0.0613488
RUVBL2	cdr	-0.0598539
RUVBL2	cdr_sob	-0.0594946
RUVBL2	mmse	-0.0270488
S100A12	mk_adni_suvr_infcg_braak1	-0.028522
S100A12	mk_adni_suvr_infcg_braak2	-0.0701151
S100A12	mk_adni_suvr_infcg_braak3	0.0220258
S100A12	mk_adni_suvr_infcg_braak4	0.0323888
S100A12	mk_adni_suvr_infcg_braak5	0.0401588
S100A12	mk_adni_suvr_infcg_braak6	0.0632182
S100A12	mk_adni_suvr_infcg_metaroi	0.00206253
S100A12	braak_stage	-0.0262238
S100A12	nav_adni_suvr_fullcg_neocortex	0.0377953
S100A12	hp_vol	-0.075187
S100A12	cdr	0.0912544
S100A12	cdr_sob	0.080629
S100A12	mmse	0.072562
S100B	mk_adni_suvr_infcg_braak1	0.220207
S100B	mk_adni_suvr_infcg_braak2	0.239392
S100B	mk_adni_suvr_infcg_braak3	0.228065
S100B	mk_adni_suvr_infcg_braak4	0.221942
S100B	mk_adni_suvr_infcg_braak5	0.155641
S100B	mk_adni_suvr_infcg_braak6	0.102763
S100B	mk_adni_suvr_infcg_metaroi	0.235882
S100B	braak_stage	0.173405
S100B	nav_adni_suvr_fullcg_neocortex	0.244107
S100B	hp_vol	0.186968
S100B	cdr	0.0366923
S100B	cdr_sob	0.0579223
S100B	mmse	0.120134
SAA1	mk_adni_suvr_infcg_braak1	0.0286406
SAA1	mk_adni_suvr_infcg_braak2	0.093606
SAA1	mk_adni_suvr_infcg_braak3	0.0206682
SAA1	mk_adni_suvr_infcg_braak4	-0.0128761
SAA1	mk_adni_suvr_infcg_braak5	0.00585871
SAA1	mk_adni_suvr_infcg_braak6	0.0217767
SAA1	mk_adni_suvr_infcg_metaroi	0.0182537
SAA1	braak_stage	0.0341431
SAA1	nav_adni_suvr_fullcg_neocortex	-0.0206736
SAA1	hp_vol	0.215698
SAA1	cdr	-0.0418295
SAA1	cdr_sob	0.00471874
SAA1	mmse	0.00322611
SFRP1	mk_adni_suvr_infcg_braak1	0.175856
SFRP1	mk_adni_suvr_infcg_braak2	0.175434
SFRP1	mk_adni_suvr_infcg_braak3	0.181792
SFRP1	mk_adni_suvr_infcg_braak4	0.179018
SFRP1	mk_adni_suvr_infcg_braak5	0.154726
SFRP1	mk_adni_suvr_infcg_braak6	0.0797514
SFRP1	mk_adni_suvr_infcg_metaroi	0.191736
SFRP1	braak_stage	0.154595
SFRP1	nav_adni_suvr_fullcg_neocortex	0.16708
SFRP1	hp_vol	0.0289343
SFRP1	cdr	0.0206725
SFRP1	cdr_sob	0.0217693
SFRP1	mmse	0.0957886
SFTPD	mk_adni_suvr_infcg_braak1	0.016313
SFTPD	mk_adni_suvr_infcg_braak2	0.0183739
SFTPD	mk_adni_suvr_infcg_braak3	0.00550536
SFTPD	mk_adni_suvr_infcg_braak4	0.000130022
SFTPD	mk_adni_suvr_infcg_braak5	0.0104402
SFTPD	mk_adni_suvr_infcg_braak6	0.0143483
SFTPD	mk_adni_suvr_infcg_metaroi	0.00728311
SFTPD	braak_stage	0.000632952
SFTPD	nav_adni_suvr_fullcg_neocortex	0.00701318
SFTPD	hp_vol	-0.0236903
SFTPD	cdr	0.0152987
SFTPD	cdr_sob	0.00552751
SFTPD	mmse	-0.0638109
SLIT2	mk_adni_suvr_infcg_braak1	0.235059
SLIT2	mk_adni_suvr_infcg_braak2	0.238764
SLIT2	mk_adni_suvr_infcg_braak3	0.237119
SLIT2	mk_adni_suvr_infcg_braak4	0.263173
SLIT2	mk_adni_suvr_infcg_braak5	0.220233
SLIT2	mk_adni_suvr_infcg_braak6	0.123869
SLIT2	mk_adni_suvr_infcg_metaroi	0.268325
SLIT2	braak_stage	0.192961
SLIT2	nav_adni_suvr_fullcg_neocortex	0.272229
SLIT2	hp_vol	0.156183
SLIT2	cdr	0.0239206
SLIT2	cdr_sob	0.0425881
SLIT2	mmse	0.0966221
SMOC1	mk_adni_suvr_infcg_braak1	0.286098
SMOC1	mk_adni_suvr_infcg_braak2	0.271748
SMOC1	mk_adni_suvr_infcg_braak3	0.279128
SMOC1	mk_adni_suvr_infcg_braak4	0.290524
SMOC1	mk_adni_suvr_infcg_braak5	0.249124
SMOC1	mk_adni_suvr_infcg_braak6	0.153982
SMOC1	mk_adni_suvr_infcg_metaroi	0.298626
SMOC1	braak_stage	0.260256
SMOC1	nav_adni_suvr_fullcg_neocortex	0.364486
SMOC1	hp_vol	0.125531
SMOC1	cdr	0.083626
SMOC1	cdr_sob	0.106825
SMOC1	mmse	0.148303
SNAP25	mk_adni_suvr_infcg_braak1	0.252874
SNAP25	mk_adni_suvr_infcg_braak2	0.239066
SNAP25	mk_adni_suvr_infcg_braak3	0.215129
SNAP25	mk_adni_suvr_infcg_braak4	0.244604
SNAP25	mk_adni_suvr_infcg_braak5	0.224914
SNAP25	mk_adni_suvr_infcg_braak6	0.166888
SNAP25	mk_adni_suvr_infcg_metaroi	0.248278
SNAP25	braak_stage	0.192009
SNAP25	nav_adni_suvr_fullcg_neocortex	0.279852
SNAP25	hp_vol	0.107434
SNAP25	cdr	-0.0212917
SNAP25	cdr_sob	0.0407206
SNAP25	mmse	0.102745
SNCA	mk_adni_suvr_infcg_braak1	0.293491
SNCA	mk_adni_suvr_infcg_braak2	0.301457
SNCA	mk_adni_suvr_infcg_braak3	0.261926
SNCA	mk_adni_suvr_infcg_braak4	0.222363
SNCA	mk_adni_suvr_infcg_braak5	0.15193
SNCA	mk_adni_suvr_infcg_braak6	0.0825676
SNCA	mk_adni_suvr_infcg_metaroi	0.239126
SNCA	braak_stage	0.24179
SNCA	nav_adni_suvr_fullcg_neocortex	0.270636
SNCA	hp_vol	0.240082
SNCA	cdr	0.163609
SNCA	cdr_sob	0.184224
SNCA	mmse	0.129622
SNCB	mk_adni_suvr_infcg_braak1	0.460688
SNCB	mk_adni_suvr_infcg_braak2	0.450336
SNCB	mk_adni_suvr_infcg_braak3	0.378291
SNCB	mk_adni_suvr_infcg_braak4	0.336359
SNCB	mk_adni_suvr_infcg_braak5	0.255715
SNCB	mk_adni_suvr_infcg_braak6	0.165677
SNCB	mk_adni_suvr_infcg_metaroi	0.368039
SNCB	braak_stage	0.384025
SNCB	nav_adni_suvr_fullcg_neocortex	0.378867
SNCB	hp_vol	0.30662
SNCB	cdr	0.238795
SNCB	cdr_sob	0.299262
SNCB	mmse	0.205998
SOD1	mk_adni_suvr_infcg_braak1	0.266656
SOD1	mk_adni_suvr_infcg_braak2	0.271403
SOD1	mk_adni_suvr_infcg_braak3	0.24538
SOD1	mk_adni_suvr_infcg_braak4	0.239493
SOD1	mk_adni_suvr_infcg_braak5	0.170684
SOD1	mk_adni_suvr_infcg_braak6	0.0796962
SOD1	mk_adni_suvr_infcg_metaroi	0.25199
SOD1	braak_stage	0.210496
SOD1	nav_adni_suvr_fullcg_neocortex	0.278374
SOD1	hp_vol	0.177789
SOD1	cdr	0.0294187
SOD1	cdr_sob	0.073778
SOD1	mmse	0.110879
SQSTM1	mk_adni_suvr_infcg_braak1	0.266237
SQSTM1	mk_adni_suvr_infcg_braak2	0.26339
SQSTM1	mk_adni_suvr_infcg_braak3	0.213294
SQSTM1	mk_adni_suvr_infcg_braak4	0.232156
SQSTM1	mk_adni_suvr_infcg_braak5	0.159155
SQSTM1	mk_adni_suvr_infcg_braak6	0.0866378
SQSTM1	mk_adni_suvr_infcg_metaroi	0.233599
SQSTM1	braak_stage	0.16434
SQSTM1	nav_adni_suvr_fullcg_neocortex	0.302948
SQSTM1	hp_vol	0.193311
SQSTM1	cdr	-0.0210958
SQSTM1	cdr_sob	0.0227464
SQSTM1	mmse	0.123283
TAFA5	mk_adni_suvr_infcg_braak1	0.19849
TAFA5	mk_adni_suvr_infcg_braak2	0.184951
TAFA5	mk_adni_suvr_infcg_braak3	0.183626
TAFA5	mk_adni_suvr_infcg_braak4	0.199218
TAFA5	mk_adni_suvr_infcg_braak5	0.158659
TAFA5	mk_adni_suvr_infcg_braak6	0.0813467
TAFA5	mk_adni_suvr_infcg_metaroi	0.195921
TAFA5	braak_stage	0.124463
TAFA5	nav_adni_suvr_fullcg_neocortex	0.255521
TAFA5	hp_vol	0.13815
TAFA5	cdr	-0.0818699
TAFA5	cdr_sob	-0.014557
TAFA5	mmse	0.055282
TARDBP	mk_adni_suvr_infcg_braak1	0.0626256
TARDBP	mk_adni_suvr_infcg_braak2	0.080823
TARDBP	mk_adni_suvr_infcg_braak3	0.093936
TARDBP	mk_adni_suvr_infcg_braak4	0.0414609
TARDBP	mk_adni_suvr_infcg_braak5	0.0074668
TARDBP	mk_adni_suvr_infcg_braak6	0.0438539
TARDBP	mk_adni_suvr_infcg_metaroi	0.0435027
TARDBP	braak_stage	0.0143695
TARDBP	nav_adni_suvr_fullcg_neocortex	0.0247358
TARDBP	hp_vol	0.146449
TARDBP	cdr	0.00981533
TARDBP	cdr_sob	-0.00392142
TARDBP	mmse	-0.0484195
TEK	mk_adni_suvr_infcg_braak1	0.184111
TEK	mk_adni_suvr_infcg_braak2	0.205793
TEK	mk_adni_suvr_infcg_braak3	0.16605
TEK	mk_adni_suvr_infcg_braak4	0.156891
TEK	mk_adni_suvr_infcg_braak5	0.10722
TEK	mk_adni_suvr_infcg_braak6	0.0445467
TEK	mk_adni_suvr_infcg_metaroi	0.16636
TEK	braak_stage	0.129134
TEK	nav_adni_suvr_fullcg_neocortex	0.212858
TEK	hp_vol	0.101581
TEK	cdr	-0.0531729
TEK	cdr_sob	0.00271202
TEK	mmse	0.0145825
TIMP3	mk_adni_suvr_infcg_braak1	0.226095
TIMP3	mk_adni_suvr_infcg_braak2	0.245101
TIMP3	mk_adni_suvr_infcg_braak3	0.238885
TIMP3	mk_adni_suvr_infcg_braak4	0.229361
TIMP3	mk_adni_suvr_infcg_braak5	0.181593
TIMP3	mk_adni_suvr_infcg_braak6	0.108434
TIMP3	mk_adni_suvr_infcg_metaroi	0.243653
TIMP3	braak_stage	0.168979
TIMP3	nav_adni_suvr_fullcg_neocortex	0.23724
TIMP3	hp_vol	0.12981
TIMP3	cdr	0.00325661
TIMP3	cdr_sob	0.0388569
TIMP3	mmse	0.0692715
TNF	mk_adni_suvr_infcg_braak1	0.128544
TNF	mk_adni_suvr_infcg_braak2	0.163462
TNF	mk_adni_suvr_infcg_braak3	0.107812
TNF	mk_adni_suvr_infcg_braak4	0.0893146
TNF	mk_adni_suvr_infcg_braak5	0.0418695
TNF	mk_adni_suvr_infcg_braak6	0.0111801
TNF	mk_adni_suvr_infcg_metaroi	0.102988
TNF	braak_stage	0.106667
TNF	nav_adni_suvr_fullcg_neocortex	0.137817
TNF	hp_vol	0.184832
TNF	cdr	-0.0336597
TNF	cdr_sob	-0.00466105
TNF	mmse	0.00688736
TREM1	mk_adni_suvr_infcg_braak1	0.290841
TREM1	mk_adni_suvr_infcg_braak2	0.300886
TREM1	mk_adni_suvr_infcg_braak3	0.233211
TREM1	mk_adni_suvr_infcg_braak4	0.194366
TREM1	mk_adni_suvr_infcg_braak5	0.0975851
TREM1	mk_adni_suvr_infcg_braak6	0.0206726
TREM1	mk_adni_suvr_infcg_metaroi	0.223963
TREM1	braak_stage	0.266937
TREM1	nav_adni_suvr_fullcg_neocortex	0.307295
TREM1	hp_vol	0.186302
TREM1	cdr	0.168513
TREM1	cdr_sob	0.156665
TREM1	mmse	0.171955
TREM2	mk_adni_suvr_infcg_braak1	0.280387
TREM2	mk_adni_suvr_infcg_braak2	0.266054
TREM2	mk_adni_suvr_infcg_braak3	0.22068
TREM2	mk_adni_suvr_infcg_braak4	0.189939
TREM2	mk_adni_suvr_infcg_braak5	0.115827
TREM2	mk_adni_suvr_infcg_braak6	0.0492261
TREM2	mk_adni_suvr_infcg_metaroi	0.212477
TREM2	braak_stage	0.19441
TREM2	nav_adni_suvr_fullcg_neocortex	0.290671
TREM2	hp_vol	0.257441
TREM2	cdr	-0.00220207
TREM2	cdr_sob	0.0271478
TREM2	mmse	0.179118
UCHL1	mk_adni_suvr_infcg_braak1	0.484602
UCHL1	mk_adni_suvr_infcg_braak2	0.429888
UCHL1	mk_adni_suvr_infcg_braak3	0.376257
UCHL1	mk_adni_suvr_infcg_braak4	0.391994
UCHL1	mk_adni_suvr_infcg_braak5	0.301617
UCHL1	mk_adni_suvr_infcg_braak6	0.214537
UCHL1	mk_adni_suvr_infcg_metaroi	0.422087
UCHL1	braak_stage	0.440413
UCHL1	nav_adni_suvr_fullcg_neocortex	0.529091
UCHL1	hp_vol	0.357762
UCHL1	cdr	0.301187
UCHL1	cdr_sob	0.3442
UCHL1	mmse	0.252102
VCAM1	mk_adni_suvr_infcg_braak1	0.218327
VCAM1	mk_adni_suvr_infcg_braak2	0.235976
VCAM1	mk_adni_suvr_infcg_braak3	0.205974
VCAM1	mk_adni_suvr_infcg_braak4	0.204409
VCAM1	mk_adni_suvr_infcg_braak5	0.129217
VCAM1	mk_adni_suvr_infcg_braak6	0.064391
VCAM1	mk_adni_suvr_infcg_metaroi	0.1991
VCAM1	braak_stage	0.202419
VCAM1	nav_adni_suvr_fullcg_neocortex	0.303406
VCAM1	hp_vol	0.22715
VCAM1	cdr	0.0462103
VCAM1	cdr_sob	0.0777634
VCAM1	mmse	0.162287
VEGFA	mk_adni_suvr_infcg_braak1	0.101256
VEGFA	mk_adni_suvr_infcg_braak2	0.110213
VEGFA	mk_adni_suvr_infcg_braak3	0.102063
VEGFA	mk_adni_suvr_infcg_braak4	0.1117
VEGFA	mk_adni_suvr_infcg_braak5	0.085736
VEGFA	mk_adni_suvr_infcg_braak6	0.0296127
VEGFA	mk_adni_suvr_infcg_metaroi	0.10583
VEGFA	braak_stage	0.0274802
VEGFA	nav_adni_suvr_fullcg_neocortex	0.143395
VEGFA	hp_vol	0.060303
VEGFA	cdr	-0.154538
VEGFA	cdr_sob	-0.107666
VEGFA	mmse	-0.0151275
VEGFD	mk_adni_suvr_infcg_braak1	0.0756471
VEGFD	mk_adni_suvr_infcg_braak2	0.080953
VEGFD	mk_adni_suvr_infcg_braak3	0.132657
VEGFD	mk_adni_suvr_infcg_braak4	0.147288
VEGFD	mk_adni_suvr_infcg_braak5	0.103607
VEGFD	mk_adni_suvr_infcg_braak6	0.0666624
VEGFD	mk_adni_suvr_infcg_metaroi	0.13293
VEGFD	braak_stage	0.0711287
VEGFD	nav_adni_suvr_fullcg_neocortex	0.0648893
VEGFD	hp_vol	0.00797695
VEGFD	cdr	0.0655253
VEGFD	cdr_sob	0.0700586
VEGFD	mmse	0.132892
VGF	mk_adni_suvr_infcg_braak1	0.077213
VGF	mk_adni_suvr_infcg_braak2	0.104463
VGF	mk_adni_suvr_infcg_braak3	0.0434378
VGF	mk_adni_suvr_infcg_braak4	0.0423326
VGF	mk_adni_suvr_infcg_braak5	0.00546563
VGF	mk_adni_suvr_infcg_braak6	0.000772101
VGF	mk_adni_suvr_infcg_metaroi	0.0473472
VGF	braak_stage	0.0453308
VGF	nav_adni_suvr_fullcg_neocortex	-0.00685987
VGF	hp_vol	-0.0185937
VGF	cdr	-0.00023189
VGF	cdr_sob	-0.0562206
VGF	mmse	0.073603
VSNL1	mk_adni_suvr_infcg_braak1	0.346223
VSNL1	mk_adni_suvr_infcg_braak2	0.357141
VSNL1	mk_adni_suvr_infcg_braak3	0.312437
VSNL1	mk_adni_suvr_infcg_braak4	0.305947
VSNL1	mk_adni_suvr_infcg_braak5	0.237165
VSNL1	mk_adni_suvr_infcg_braak6	0.140647
VSNL1	mk_adni_suvr_infcg_metaroi	0.325
VSNL1	braak_stage	0.255745
VSNL1	nav_adni_suvr_fullcg_neocortex	0.326291
VSNL1	hp_vol	0.2077
VSNL1	cdr	0.0636158
VSNL1	cdr_sob	0.110126
VSNL1	mmse	0.131063
YWHAZ	mk_adni_suvr_infcg_braak1	0.315664
YWHAZ	mk_adni_suvr_infcg_braak2	0.22156
YWHAZ	mk_adni_suvr_infcg_braak3	0.245029
YWHAZ	mk_adni_suvr_infcg_braak4	0.266246
YWHAZ	mk_adni_suvr_infcg_braak5	0.255429
YWHAZ	mk_adni_suvr_infcg_braak6	0.222375
YWHAZ	mk_adni_suvr_infcg_metaroi	0.271295
YWHAZ	braak_stage	0.285279
YWHAZ	nav_adni_suvr_fullcg_neocortex	0.378878
YWHAZ	hp_vol	0.160602
YWHAZ	cdr	0.21776
YWHAZ	cdr_sob	0.269125
YWHAZ	mmse	0.156716
