# Supplementary material for: Glia inflammation and cell death pathways drive disease progression in preclinical and early AD
Source: EMBO Mol Med. 2025 Oct 10;17(11):3064–79. doi: 10.1038/s44321-025-00316-1 (PMC12603189; doi:10.1038/s44321-025-00316-1)
Supplement: Supplementary file 4 — Source data Fig. 2 [file 44321_2025_316_MOESM4_ESM.zip › Figure 2/2B/data.xlsx]

## Sheet: Sheet 1
Protein	Parameter	neg log10 Padj
Ab42	hp_vol	2.17078
Ab42	nav_adni_suvr_fullcg_neocortex	20
Ab42	mk_adni_suvr_infcg_braak1	20
Ab42	mk_adni_suvr_infcg_braak2	11.3144
Ab42	braak_stage	20
Ab42	mk_adni_suvr_infcg_braak3	12.2058
Ab42	mk_adni_suvr_infcg_braak4	10.6233
Ab42	mk_adni_suvr_infcg_metaroi	14.0242
Ab42	cdr	13.7906
Ab42	cdr_sob	11.249
Ab42	mmse	7.36637
Ab42	mk_adni_suvr_infcg_braak5	7.6425
Ab42	mk_adni_suvr_infcg_braak6	4.44756
NEFL	hp_vol	13.2998
NEFL	nav_adni_suvr_fullcg_neocortex	8.80046
NEFL	mk_adni_suvr_infcg_braak1	12.0863
NEFL	mk_adni_suvr_infcg_braak2	9.81229
NEFL	braak_stage	10.0837
NEFL	mk_adni_suvr_infcg_braak3	7.08407
NEFL	mk_adni_suvr_infcg_braak4	6.43886
NEFL	mk_adni_suvr_infcg_metaroi	7.64183
NEFL	cdr	8.53858
NEFL	cdr_sob	10.3892
NEFL	mmse	11.7681
NEFL	mk_adni_suvr_infcg_braak5	2.18703
NEFL	mk_adni_suvr_infcg_braak6
UCHL1	hp_vol	9.94367
UCHL1	nav_adni_suvr_fullcg_neocortex	20
UCHL1	mk_adni_suvr_infcg_braak1	18.111
UCHL1	mk_adni_suvr_infcg_braak2	14.0167
UCHL1	braak_stage	14.7482
UCHL1	mk_adni_suvr_infcg_braak3	10.6619
UCHL1	mk_adni_suvr_infcg_braak4	11.5845
UCHL1	mk_adni_suvr_infcg_metaroi	13.4906
UCHL1	cdr	6.40455
UCHL1	cdr_sob	8.25537
UCHL1	mmse	4.94575
UCHL1	mk_adni_suvr_infcg_braak5	6.91487
UCHL1	mk_adni_suvr_infcg_braak6	3.69861
SNCB	hp_vol	7.35688
SNCB	nav_adni_suvr_fullcg_neocortex	11.1893
SNCB	mk_adni_suvr_infcg_braak1	16.2309
SNCB	mk_adni_suvr_infcg_braak2	15.4615
SNCB	braak_stage	11.1111
SNCB	mk_adni_suvr_infcg_braak3	10.7784
SNCB	mk_adni_suvr_infcg_braak4	8.53535
SNCB	mk_adni_suvr_infcg_metaroi	10.1994
SNCB	cdr	4.17125
SNCB	cdr_sob	6.30606
SNCB	mmse	3.44316
SNCB	mk_adni_suvr_infcg_braak5	5.07661
SNCB	mk_adni_suvr_infcg_braak6	2.37045
FABP3	hp_vol	8.46039
FABP3	nav_adni_suvr_fullcg_neocortex	20
FABP3	mk_adni_suvr_infcg_braak1	20
FABP3	mk_adni_suvr_infcg_braak2	14.5589
FABP3	braak_stage	10.5108
FABP3	mk_adni_suvr_infcg_braak3	9.59875
FABP3	mk_adni_suvr_infcg_braak4	9.15329
FABP3	mk_adni_suvr_infcg_metaroi	10.4186
FABP3	cdr	3.33009
FABP3	cdr_sob	5.00904
FABP3	mmse	4.6023
FABP3	mk_adni_suvr_infcg_braak5	4.64406
FABP3	mk_adni_suvr_infcg_braak6	1.79019
GDI1	hp_vol	7.80248
GDI1	nav_adni_suvr_fullcg_neocortex	15.604
GDI1	mk_adni_suvr_infcg_braak1	14.3013
GDI1	mk_adni_suvr_infcg_braak2	12.6321
GDI1	braak_stage	10.1921
GDI1	mk_adni_suvr_infcg_braak3	9.30231
GDI1	mk_adni_suvr_infcg_braak4	9.59425
GDI1	mk_adni_suvr_infcg_metaroi	10.7967
GDI1	cdr	2.64598
GDI1	cdr_sob	3.58419
GDI1	mmse	3.97937
GDI1	mk_adni_suvr_infcg_braak5	4.93179
GDI1	mk_adni_suvr_infcg_braak6	2.27876
MAPT	hp_vol	8.1878
MAPT	nav_adni_suvr_fullcg_neocortex	20
MAPT	mk_adni_suvr_infcg_braak1	20
MAPT	mk_adni_suvr_infcg_braak2	20
MAPT	braak_stage	20
MAPT	mk_adni_suvr_infcg_braak3	20
MAPT	mk_adni_suvr_infcg_braak4	20
MAPT	mk_adni_suvr_infcg_metaroi	20
MAPT	cdr	5.97521
MAPT	cdr_sob	8.33607
MAPT	mmse	5.88636
MAPT	mk_adni_suvr_infcg_braak5	12.325
MAPT	mk_adni_suvr_infcg_braak6	5.65507
pTau217	hp_vol	10.0106
pTau217	nav_adni_suvr_fullcg_neocortex	20
pTau217	mk_adni_suvr_infcg_braak1	20
pTau217	mk_adni_suvr_infcg_braak2	20
pTau217	braak_stage	20
pTau217	mk_adni_suvr_infcg_braak3	20
pTau217	mk_adni_suvr_infcg_braak4	20
pTau217	mk_adni_suvr_infcg_metaroi	20
pTau217	cdr	11.9771
pTau217	cdr_sob	12.9816
pTau217	mmse	9.65682
pTau217	mk_adni_suvr_infcg_braak5	20
pTau217	mk_adni_suvr_infcg_braak6	7.62064
pTau181	hp_vol	10.6152
pTau181	nav_adni_suvr_fullcg_neocortex	20
pTau181	mk_adni_suvr_infcg_braak1	20
pTau181	mk_adni_suvr_infcg_braak2	20
pTau181	braak_stage	20
pTau181	mk_adni_suvr_infcg_braak3	20
pTau181	mk_adni_suvr_infcg_braak4	20
pTau181	mk_adni_suvr_infcg_metaroi	20
pTau181	cdr	11.1446
pTau181	cdr_sob	13.392
pTau181	mmse	9.70663
pTau181	mk_adni_suvr_infcg_braak5	20
pTau181	mk_adni_suvr_infcg_braak6	8.04525
pTau231	hp_vol	9.64538
pTau231	nav_adni_suvr_fullcg_neocortex	20
pTau231	mk_adni_suvr_infcg_braak1	20
pTau231	mk_adni_suvr_infcg_braak2	20
pTau231	braak_stage	20
pTau231	mk_adni_suvr_infcg_braak3	20
pTau231	mk_adni_suvr_infcg_braak4	20
pTau231	mk_adni_suvr_infcg_metaroi	20
pTau231	cdr	11.6989
pTau231	cdr_sob	13.2085
pTau231	mmse	9.29887
pTau231	mk_adni_suvr_infcg_braak5	20
pTau231	mk_adni_suvr_infcg_braak6	7.85567
TREM2	hp_vol	5.29541
TREM2	nav_adni_suvr_fullcg_neocortex	6.60912
TREM2	mk_adni_suvr_infcg_braak1	5.97782
TREM2	mk_adni_suvr_infcg_braak2	5.42568
TREM2	braak_stage	3.11255
TREM2	mk_adni_suvr_infcg_braak3	3.87276
TREM2	mk_adni_suvr_infcg_braak4	2.98183
TREM2	mk_adni_suvr_infcg_metaroi	3.62259
TREM2	cdr
TREM2	cdr_sob
TREM2	mmse	2.704
TREM2	mk_adni_suvr_infcg_braak5	1.33235
TREM2	mk_adni_suvr_infcg_braak6
CD63	hp_vol	3.91374
CD63	nav_adni_suvr_fullcg_neocortex	5.45695
CD63	mk_adni_suvr_infcg_braak1	4.27271
CD63	mk_adni_suvr_infcg_braak2	4.60051
CD63	braak_stage	2.1806
CD63	mk_adni_suvr_infcg_braak3	3.54929
CD63	mk_adni_suvr_infcg_braak4	3.70745
CD63	mk_adni_suvr_infcg_metaroi	4.04733
CD63	cdr
CD63	cdr_sob
CD63	mmse	1.70039
CD63	mk_adni_suvr_infcg_braak5	1.8652
CD63	mk_adni_suvr_infcg_braak6
SQSTM1	hp_vol	3.1712
SQSTM1	nav_adni_suvr_fullcg_neocortex	7.14453
SQSTM1	mk_adni_suvr_infcg_braak1	5.43251
SQSTM1	mk_adni_suvr_infcg_braak2	5.32635
SQSTM1	braak_stage	2.33854
SQSTM1	mk_adni_suvr_infcg_braak3	3.64711
SQSTM1	mk_adni_suvr_infcg_braak4	4.23816
SQSTM1	mk_adni_suvr_infcg_metaroi	4.28542
SQSTM1	cdr
SQSTM1	cdr_sob
SQSTM1	mmse	1.46862
SQSTM1	mk_adni_suvr_infcg_braak5	2.21363
SQSTM1	mk_adni_suvr_infcg_braak6
CHIT1	hp_vol	2.86908
CHIT1	nav_adni_suvr_fullcg_neocortex	9.09621
CHIT1	mk_adni_suvr_infcg_braak1	4.51735
CHIT1	mk_adni_suvr_infcg_braak2	5.09942
CHIT1	braak_stage	3.89286
CHIT1	mk_adni_suvr_infcg_braak3	4.31118
CHIT1	mk_adni_suvr_infcg_braak4	4.31711
CHIT1	mk_adni_suvr_infcg_metaroi	4.33065
CHIT1	cdr
CHIT1	cdr_sob
CHIT1	mmse	1.7659
CHIT1	mk_adni_suvr_infcg_braak5	2.24452
CHIT1	mk_adni_suvr_infcg_braak6
CCL3	hp_vol	5.2465
CCL3	nav_adni_suvr_fullcg_neocortex	7.59059
CCL3	mk_adni_suvr_infcg_braak1	4.95957
CCL3	mk_adni_suvr_infcg_braak2	5.22915
CCL3	braak_stage	4.32997
CCL3	mk_adni_suvr_infcg_braak3	3.56149
CCL3	mk_adni_suvr_infcg_braak4	3.48636
CCL3	mk_adni_suvr_infcg_metaroi	3.79219
CCL3	cdr
CCL3	cdr_sob	1.33008
CCL3	mmse	2.45594
CCL3	mk_adni_suvr_infcg_braak5	1.99717
CCL3	mk_adni_suvr_infcg_braak6
VCAM1	hp_vol	4.21627
VCAM1	nav_adni_suvr_fullcg_neocortex	7.16501
VCAM1	mk_adni_suvr_infcg_braak1	3.80006
VCAM1	mk_adni_suvr_infcg_braak2	4.36385
VCAM1	braak_stage	3.33909
VCAM1	mk_adni_suvr_infcg_braak3	3.43075
VCAM1	mk_adni_suvr_infcg_braak4	3.38545
VCAM1	mk_adni_suvr_infcg_metaroi	3.23415
VCAM1	cdr
VCAM1	cdr_sob
VCAM1	mmse	2.29001
VCAM1	mk_adni_suvr_infcg_braak5	1.58049
VCAM1	mk_adni_suvr_infcg_braak6
IL18	hp_vol	5.42103
IL18	nav_adni_suvr_fullcg_neocortex	7.3321
IL18	mk_adni_suvr_infcg_braak1	4.1875
IL18	mk_adni_suvr_infcg_braak2	3.05321
IL18	braak_stage	2.64821
IL18	mk_adni_suvr_infcg_braak3	2.43762
IL18	mk_adni_suvr_infcg_braak4	3.07947
IL18	mk_adni_suvr_infcg_metaroi	3.23809
IL18	cdr
IL18	cdr_sob	1.6082
IL18	mmse	1.64491
IL18	mk_adni_suvr_infcg_braak5	1.90644
IL18	mk_adni_suvr_infcg_braak6
PGK1	hp_vol	2.07573
PGK1	nav_adni_suvr_fullcg_neocortex	8.12517
PGK1	mk_adni_suvr_infcg_braak1	4.95814
PGK1	mk_adni_suvr_infcg_braak2	3.47113
PGK1	braak_stage	2.68737
PGK1	mk_adni_suvr_infcg_braak3	2.40014
PGK1	mk_adni_suvr_infcg_braak4	3.94019
PGK1	mk_adni_suvr_infcg_metaroi	3.90098
PGK1	cdr
PGK1	cdr_sob
PGK1	mmse	1.43974
PGK1	mk_adni_suvr_infcg_braak5	3.20395
PGK1	mk_adni_suvr_infcg_braak6	2.13539
ARSA	hp_vol	3.66003
ARSA	nav_adni_suvr_fullcg_neocortex	6.7232
ARSA	mk_adni_suvr_infcg_braak1	1.73163
ARSA	mk_adni_suvr_infcg_braak2	1.54733
ARSA	braak_stage
ARSA	mk_adni_suvr_infcg_braak3
ARSA	mk_adni_suvr_infcg_braak4
ARSA	mk_adni_suvr_infcg_metaroi
ARSA	cdr
ARSA	cdr_sob
ARSA	mmse
ARSA	mk_adni_suvr_infcg_braak5
ARSA	mk_adni_suvr_infcg_braak6
PGF	hp_vol	4.45741
PGF	nav_adni_suvr_fullcg_neocortex	7.21634
PGF	mk_adni_suvr_infcg_braak1	2.72044
PGF	mk_adni_suvr_infcg_braak2	1.70138
PGF	braak_stage	2.12699
PGF	mk_adni_suvr_infcg_braak3
PGF	mk_adni_suvr_infcg_braak4
PGF	mk_adni_suvr_infcg_metaroi
PGF	cdr
PGF	cdr_sob
PGF	mmse	1.61285
PGF	mk_adni_suvr_infcg_braak5
PGF	mk_adni_suvr_infcg_braak6
ICAM1	hp_vol	2.74473
ICAM1	nav_adni_suvr_fullcg_neocortex	2.02992
ICAM1	mk_adni_suvr_infcg_braak1	1.94735
ICAM1	mk_adni_suvr_infcg_braak2	1.9726
ICAM1	braak_stage	1.69959
ICAM1	mk_adni_suvr_infcg_braak3	1.95064
ICAM1	mk_adni_suvr_infcg_braak4	1.81857
ICAM1	mk_adni_suvr_infcg_metaroi	2.06062
ICAM1	cdr
ICAM1	cdr_sob
ICAM1	mmse	1.76402
ICAM1	mk_adni_suvr_infcg_braak5
ICAM1	mk_adni_suvr_infcg_braak6
CNTN2	hp_vol	2.93414
CNTN2	nav_adni_suvr_fullcg_neocortex	3.32209
CNTN2	mk_adni_suvr_infcg_braak1	2.1768
CNTN2	mk_adni_suvr_infcg_braak2	1.98777
CNTN2	braak_stage
CNTN2	mk_adni_suvr_infcg_braak3	1.64064
CNTN2	mk_adni_suvr_infcg_braak4	2.25605
CNTN2	mk_adni_suvr_infcg_metaroi	1.94255
CNTN2	cdr
CNTN2	cdr_sob
CNTN2	mmse	1.6246
CNTN2	mk_adni_suvr_infcg_braak5
CNTN2	mk_adni_suvr_infcg_braak6
CXCL1	hp_vol	3.09713
CXCL1	nav_adni_suvr_fullcg_neocortex	3.68722
CXCL1	mk_adni_suvr_infcg_braak1	1.52459
CXCL1	mk_adni_suvr_infcg_braak2
CXCL1	braak_stage
CXCL1	mk_adni_suvr_infcg_braak3
CXCL1	mk_adni_suvr_infcg_braak4
CXCL1	mk_adni_suvr_infcg_metaroi	1.34801
CXCL1	cdr
CXCL1	cdr_sob
CXCL1	mmse
CXCL1	mk_adni_suvr_infcg_braak5
CXCL1	mk_adni_suvr_infcg_braak6
PRDX6	hp_vol	2.46637
PRDX6	nav_adni_suvr_fullcg_neocortex	5.57441
PRDX6	mk_adni_suvr_infcg_braak1	1.8113
PRDX6	mk_adni_suvr_infcg_braak2	1.5476
PRDX6	braak_stage
PRDX6	mk_adni_suvr_infcg_braak3	1.47234
PRDX6	mk_adni_suvr_infcg_braak4	1.7906
PRDX6	mk_adni_suvr_infcg_metaroi	1.86907
PRDX6	cdr
PRDX6	cdr_sob
PRDX6	mmse	1.5668
PRDX6	mk_adni_suvr_infcg_braak5
PRDX6	mk_adni_suvr_infcg_braak6
IL12p70	hp_vol	4.30911
IL12p70	nav_adni_suvr_fullcg_neocortex	2.57884
IL12p70	mk_adni_suvr_infcg_braak1	3.00254
IL12p70	mk_adni_suvr_infcg_braak2	2.27858
IL12p70	braak_stage	1.65193
IL12p70	mk_adni_suvr_infcg_braak3	2.12358
IL12p70	mk_adni_suvr_infcg_braak4	1.78782
IL12p70	mk_adni_suvr_infcg_metaroi	1.77592
IL12p70	cdr
IL12p70	cdr_sob
IL12p70	mmse
IL12p70	mk_adni_suvr_infcg_braak5
IL12p70	mk_adni_suvr_infcg_braak6
IL16	hp_vol	2.84115
IL16	nav_adni_suvr_fullcg_neocortex	5.39853
IL16	mk_adni_suvr_infcg_braak1	2.68682
IL16	mk_adni_suvr_infcg_braak2	3.42542
IL16	braak_stage	1.56981
IL16	mk_adni_suvr_infcg_braak3	2.27263
IL16	mk_adni_suvr_infcg_braak4	2.11223
IL16	mk_adni_suvr_infcg_metaroi	2.11768
IL16	cdr
IL16	cdr_sob
IL16	mmse	1.30835
IL16	mk_adni_suvr_infcg_braak5
IL16	mk_adni_suvr_infcg_braak6
IL15	hp_vol	4.85867
IL15	nav_adni_suvr_fullcg_neocortex	6.38653
IL15	mk_adni_suvr_infcg_braak1	3.46173
IL15	mk_adni_suvr_infcg_braak2	3.82769
IL15	braak_stage	2.18861
IL15	mk_adni_suvr_infcg_braak3	3.00992
IL15	mk_adni_suvr_infcg_braak4	2.84357
IL15	mk_adni_suvr_infcg_metaroi	3.06641
IL15	cdr
IL15	cdr_sob
IL15	mmse
IL15	mk_adni_suvr_infcg_braak5
IL15	mk_adni_suvr_infcg_braak6
PSEN1	hp_vol	2.49018
PSEN1	nav_adni_suvr_fullcg_neocortex	6.71561
PSEN1	mk_adni_suvr_infcg_braak1	3.88663
PSEN1	mk_adni_suvr_infcg_braak2	4.15811
PSEN1	braak_stage	1.91075
PSEN1	mk_adni_suvr_infcg_braak3	2.72421
PSEN1	mk_adni_suvr_infcg_braak4	2.91083
PSEN1	mk_adni_suvr_infcg_metaroi	3.13078
PSEN1	cdr
PSEN1	cdr_sob
PSEN1	mmse
PSEN1	mk_adni_suvr_infcg_braak5	1.31618
PSEN1	mk_adni_suvr_infcg_braak6
CHI3L1	hp_vol	8.50958
CHI3L1	nav_adni_suvr_fullcg_neocortex	8.98326
CHI3L1	mk_adni_suvr_infcg_braak1	7.92319
CHI3L1	mk_adni_suvr_infcg_braak2	7.76926
CHI3L1	braak_stage	4.51871
CHI3L1	mk_adni_suvr_infcg_braak3	4.56226
CHI3L1	mk_adni_suvr_infcg_braak4	4.09463
CHI3L1	mk_adni_suvr_infcg_metaroi	4.92777
CHI3L1	cdr
CHI3L1	cdr_sob
CHI3L1	mmse	3.73644
CHI3L1	mk_adni_suvr_infcg_braak5	1.46935
CHI3L1	mk_adni_suvr_infcg_braak6
GFAP	hp_vol	7.86308
GFAP	nav_adni_suvr_fullcg_neocortex	13.9487
GFAP	mk_adni_suvr_infcg_braak1	10.5036
GFAP	mk_adni_suvr_infcg_braak2	10.7014
GFAP	braak_stage	7.3911
GFAP	mk_adni_suvr_infcg_braak3	7.24296
GFAP	mk_adni_suvr_infcg_braak4	5.69116
GFAP	mk_adni_suvr_infcg_metaroi	6.88339
GFAP	cdr
GFAP	cdr_sob	1.72197
GFAP	mmse	4.29865
GFAP	mk_adni_suvr_infcg_braak5	2.35757
GFAP	mk_adni_suvr_infcg_braak6
NEFH	hp_vol	7.33991
NEFH	nav_adni_suvr_fullcg_neocortex	5.70519
NEFH	mk_adni_suvr_infcg_braak1	6.59353
NEFH	mk_adni_suvr_infcg_braak2	5.73655
NEFH	braak_stage	3.86504
NEFH	mk_adni_suvr_infcg_braak3	2.31068
NEFH	mk_adni_suvr_infcg_braak4	1.77486
NEFH	mk_adni_suvr_infcg_metaroi	2.57527
NEFH	cdr	2.66396
NEFH	cdr_sob	3.50367
NEFH	mmse	5.15789
NEFH	mk_adni_suvr_infcg_braak5
NEFH	mk_adni_suvr_infcg_braak6
TREM1	hp_vol	2.97504
TREM1	nav_adni_suvr_fullcg_neocortex	7.33995
TREM1	mk_adni_suvr_infcg_braak1	6.39995
TREM1	mk_adni_suvr_infcg_braak2	6.82121
TREM1	braak_stage	5.49562
TREM1	mk_adni_suvr_infcg_braak3	4.27267
TREM1	mk_adni_suvr_infcg_braak4	3.10236
TREM1	mk_adni_suvr_infcg_metaroi	3.97543
TREM1	cdr	2.28014
TREM1	cdr_sob	2.01517
TREM1	mmse	2.52332
TREM1	mk_adni_suvr_infcg_braak5
TREM1	mk_adni_suvr_infcg_braak6
PARK7	hp_vol	3.10472
PARK7	nav_adni_suvr_fullcg_neocortex	7.9009
PARK7	mk_adni_suvr_infcg_braak1	7.30826
PARK7	mk_adni_suvr_infcg_braak2	5.40368
PARK7	braak_stage	4.19538
PARK7	mk_adni_suvr_infcg_braak3	3.66575
PARK7	mk_adni_suvr_infcg_braak4	4.34205
PARK7	mk_adni_suvr_infcg_metaroi	4.66926
PARK7	cdr	2.45182
PARK7	cdr_sob	3.08491
PARK7	mmse
PARK7	mk_adni_suvr_infcg_braak5	3.00597
PARK7	mk_adni_suvr_infcg_braak6	1.31921
SNCA	hp_vol	4.65992
SNCA	nav_adni_suvr_fullcg_neocortex	5.82707
SNCA	mk_adni_suvr_infcg_braak1	6.56504
SNCA	mk_adni_suvr_infcg_braak2	6.90788
SNCA	braak_stage	4.58298
SNCA	mk_adni_suvr_infcg_braak3	5.30615
SNCA	mk_adni_suvr_infcg_braak4	3.94171
SNCA	mk_adni_suvr_infcg_metaroi	4.49179
SNCA	cdr	2.17097
SNCA	cdr_sob	2.64112
SNCA	mmse	1.58936
SNCA	mk_adni_suvr_infcg_braak5	2.0534
SNCA	mk_adni_suvr_infcg_braak6
ACHE	hp_vol	2.04574
ACHE	nav_adni_suvr_fullcg_neocortex	4.87191
ACHE	mk_adni_suvr_infcg_braak1	5.28192
ACHE	mk_adni_suvr_infcg_braak2	5.06613
ACHE	braak_stage	2.99125
ACHE	mk_adni_suvr_infcg_braak3	7.0699
ACHE	mk_adni_suvr_infcg_braak4	8.32277
ACHE	mk_adni_suvr_infcg_metaroi	7.78113
ACHE	cdr
ACHE	cdr_sob
ACHE	mmse
ACHE	mk_adni_suvr_infcg_braak5	6.40197
ACHE	mk_adni_suvr_infcg_braak6	4.00592
SMOC1	hp_vol	1.55099
SMOC1	nav_adni_suvr_fullcg_neocortex	10.2157
SMOC1	mk_adni_suvr_infcg_braak1	6.20638
SMOC1	mk_adni_suvr_infcg_braak2	5.64138
SMOC1	braak_stage	5.24386
SMOC1	mk_adni_suvr_infcg_braak3	5.92812
SMOC1	mk_adni_suvr_infcg_braak4	6.38689
SMOC1	mk_adni_suvr_infcg_metaroi	6.72507
SMOC1	cdr
SMOC1	cdr_sob
SMOC1	mmse	1.97374
SMOC1	mk_adni_suvr_infcg_braak5	4.8121
SMOC1	mk_adni_suvr_infcg_braak6	2.09636
IGF1	hp_vol	3.44852
IGF1	nav_adni_suvr_fullcg_neocortex	7.32832
IGF1	mk_adni_suvr_infcg_braak1	6.25299
IGF1	mk_adni_suvr_infcg_braak2	6.3093
IGF1	braak_stage	3.16077
IGF1	mk_adni_suvr_infcg_braak3	5.79266
IGF1	mk_adni_suvr_infcg_braak4	5.94143
IGF1	mk_adni_suvr_infcg_metaroi	6.2317
IGF1	cdr
IGF1	cdr_sob
IGF1	mmse	1.3197
IGF1	mk_adni_suvr_infcg_braak5	3.99035
IGF1	mk_adni_suvr_infcg_braak6	1.83142
MDH1	hp_vol	3.49934
MDH1	nav_adni_suvr_fullcg_neocortex	8.06505
MDH1	mk_adni_suvr_infcg_braak1	7.49954
MDH1	mk_adni_suvr_infcg_braak2	8.06513
MDH1	braak_stage	4.63157
MDH1	mk_adni_suvr_infcg_braak3	6.9026
MDH1	mk_adni_suvr_infcg_braak4	7.16184
MDH1	mk_adni_suvr_infcg_metaroi	7.70126
MDH1	cdr
MDH1	cdr_sob
MDH1	mmse	1.59003
MDH1	mk_adni_suvr_infcg_braak5	4.48612
MDH1	mk_adni_suvr_infcg_braak6	1.90567
VSNL1	hp_vol	3.59547
VSNL1	nav_adni_suvr_fullcg_neocortex	8.23052
VSNL1	mk_adni_suvr_infcg_braak1	8.92304
VSNL1	mk_adni_suvr_infcg_braak2	9.48176
VSNL1	braak_stage	5.07771
VSNL1	mk_adni_suvr_infcg_braak3	7.32504
VSNL1	mk_adni_suvr_infcg_braak4	7.0394
VSNL1	mk_adni_suvr_infcg_metaroi	7.89712
VSNL1	cdr
VSNL1	cdr_sob
VSNL1	mmse	1.61748
VSNL1	mk_adni_suvr_infcg_braak5	4.40339
VSNL1	mk_adni_suvr_infcg_braak6	1.80928
ENO2	hp_vol	3.87605
ENO2	nav_adni_suvr_fullcg_neocortex	11.8202
ENO2	mk_adni_suvr_infcg_braak1	8.2329
ENO2	mk_adni_suvr_infcg_braak2	6.35774
ENO2	braak_stage	5.61744
ENO2	mk_adni_suvr_infcg_braak3	5.89099
ENO2	mk_adni_suvr_infcg_braak4	7.09687
ENO2	mk_adni_suvr_infcg_metaroi	7.85073
ENO2	cdr	1.35601
ENO2	cdr_sob	2.06212
ENO2	mmse
ENO2	mk_adni_suvr_infcg_braak5	5.6158
ENO2	mk_adni_suvr_infcg_braak6	3.8515
NRGN	hp_vol	2.77907
NRGN	nav_adni_suvr_fullcg_neocortex	8.5009
NRGN	mk_adni_suvr_infcg_braak1	10.1107
NRGN	mk_adni_suvr_infcg_braak2	8.45565
NRGN	braak_stage	7.42837
NRGN	mk_adni_suvr_infcg_braak3	8.26237
NRGN	mk_adni_suvr_infcg_braak4	10.127
NRGN	mk_adni_suvr_infcg_metaroi	10.7082
NRGN	cdr	1.86092
NRGN	cdr_sob	2.58256
NRGN	mmse	1.76699
NRGN	mk_adni_suvr_infcg_braak5	8.40799
NRGN	mk_adni_suvr_infcg_braak6	4.00388
APOE4	hp_vol
APOE4	nav_adni_suvr_fullcg_neocortex	7.46373
APOE4	mk_adni_suvr_infcg_braak1	6.79042
APOE4	mk_adni_suvr_infcg_braak2	6.1699
APOE4	braak_stage	7.43506
APOE4	mk_adni_suvr_infcg_braak3	5.39917
APOE4	mk_adni_suvr_infcg_braak4	5.29183
APOE4	mk_adni_suvr_infcg_metaroi	6.7108
APOE4	cdr	3.12013
APOE4	cdr_sob	2.56986
APOE4	mmse
APOE4	mk_adni_suvr_infcg_braak5	4.01622
APOE4	mk_adni_suvr_infcg_braak6	1.466
YWHAZ	hp_vol	2.3134
YWHAZ	nav_adni_suvr_fullcg_neocortex	11.19
YWHAZ	mk_adni_suvr_infcg_braak1	7.54528
YWHAZ	mk_adni_suvr_infcg_braak2	3.91636
YWHAZ	braak_stage	6.2224
YWHAZ	mk_adni_suvr_infcg_braak3	4.69521
YWHAZ	mk_adni_suvr_infcg_braak4	5.46929
YWHAZ	mk_adni_suvr_infcg_metaroi	5.66357
YWHAZ	cdr	3.53928
YWHAZ	cdr_sob	5.17066
YWHAZ	mmse	2.16104
YWHAZ	mk_adni_suvr_infcg_braak5	5.06619
YWHAZ	mk_adni_suvr_infcg_braak6	3.94207
PTN	hp_vol	2.4179
PTN	nav_adni_suvr_fullcg_neocortex
PTN	mk_adni_suvr_infcg_braak1	3.54274
PTN	mk_adni_suvr_infcg_braak2	2.05883
PTN	braak_stage	1.50685
PTN	mk_adni_suvr_infcg_braak3	3.09962
PTN	mk_adni_suvr_infcg_braak4	3.47425
PTN	mk_adni_suvr_infcg_metaroi	3.42156
PTN	cdr	2.57239
PTN	cdr_sob	2.74253
PTN	mmse
PTN	mk_adni_suvr_infcg_braak5	2.91706
PTN	mk_adni_suvr_infcg_braak6	1.63691
FLT1	hp_vol
FLT1	nav_adni_suvr_fullcg_neocortex	1.5035
FLT1	mk_adni_suvr_infcg_braak1	4.63202
FLT1	mk_adni_suvr_infcg_braak2	4.68018
FLT1	braak_stage	2.81142
FLT1	mk_adni_suvr_infcg_braak3	5.80241
FLT1	mk_adni_suvr_infcg_braak4	4.73546
FLT1	mk_adni_suvr_infcg_metaroi	5.18563
FLT1	cdr
FLT1	cdr_sob
FLT1	mmse
FLT1	mk_adni_suvr_infcg_braak5	3.55538
FLT1	mk_adni_suvr_infcg_braak6	1.978
SLIT2	hp_vol	2.20856
SLIT2	nav_adni_suvr_fullcg_neocortex	5.84951
SLIT2	mk_adni_suvr_infcg_braak1	4.33349
SLIT2	mk_adni_suvr_infcg_braak2	4.45686
SLIT2	braak_stage	3.07249
SLIT2	mk_adni_suvr_infcg_braak3	4.40185
SLIT2	mk_adni_suvr_infcg_braak4	5.31833
SLIT2	mk_adni_suvr_infcg_metaroi	5.51113
SLIT2	cdr
SLIT2	cdr_sob
SLIT2	mmse
SLIT2	mk_adni_suvr_infcg_braak5	3.85888
SLIT2	mk_adni_suvr_infcg_braak6	1.47883
SNAP25	hp_vol
SNAP25	nav_adni_suvr_fullcg_neocortex	6.15709
SNAP25	mk_adni_suvr_infcg_braak1	4.94445
SNAP25	mk_adni_suvr_infcg_braak2	4.46702
SNAP25	braak_stage	3.04633
SNAP25	mk_adni_suvr_infcg_braak3	3.70247
SNAP25	mk_adni_suvr_infcg_braak4	4.65523
SNAP25	mk_adni_suvr_infcg_metaroi	4.78251
SNAP25	cdr
SNAP25	cdr_sob
SNAP25	mmse
SNAP25	mk_adni_suvr_infcg_braak5	4.00545
SNAP25	mk_adni_suvr_infcg_braak6	2.39523
GOT1	hp_vol	1.98699
GOT1	nav_adni_suvr_fullcg_neocortex	4.33159
GOT1	mk_adni_suvr_infcg_braak1	4.47667
GOT1	mk_adni_suvr_infcg_braak2	5.30038
GOT1	braak_stage	2.45618
GOT1	mk_adni_suvr_infcg_braak3	3.92153
GOT1	mk_adni_suvr_infcg_braak4	3.64508
GOT1	mk_adni_suvr_infcg_metaroi	4.19833
GOT1	cdr
GOT1	cdr_sob
GOT1	mmse
GOT1	mk_adni_suvr_infcg_braak5	1.90627
GOT1	mk_adni_suvr_infcg_braak6
BACE1	hp_vol	1.63313
BACE1	nav_adni_suvr_fullcg_neocortex	4.49248
BACE1	mk_adni_suvr_infcg_braak1	4.19577
BACE1	mk_adni_suvr_infcg_braak2	4.84947
BACE1	braak_stage	2.15647
BACE1	mk_adni_suvr_infcg_braak3	3.85046
BACE1	mk_adni_suvr_infcg_braak4	3.63074
BACE1	mk_adni_suvr_infcg_metaroi	3.88729
BACE1	cdr
BACE1	cdr_sob
BACE1	mmse
BACE1	mk_adni_suvr_infcg_braak5	1.88745
BACE1	mk_adni_suvr_infcg_braak6
TIMP3	hp_vol	1.63558
TIMP3	nav_adni_suvr_fullcg_neocortex	4.55056
TIMP3	mk_adni_suvr_infcg_braak1	4.04292
TIMP3	mk_adni_suvr_infcg_braak2	4.67235
TIMP3	braak_stage	2.45022
TIMP3	mk_adni_suvr_infcg_braak3	4.46093
TIMP3	mk_adni_suvr_infcg_braak4	4.14749
TIMP3	mk_adni_suvr_infcg_metaroi	4.62261
TIMP3	cdr
TIMP3	cdr_sob
TIMP3	mmse
TIMP3	mk_adni_suvr_infcg_braak5	2.76152
TIMP3	mk_adni_suvr_infcg_braak6
APOE	hp_vol	2.1506
APOE	nav_adni_suvr_fullcg_neocortex	5.76922
APOE	mk_adni_suvr_infcg_braak1	4.47688
APOE	mk_adni_suvr_infcg_braak2	4.65471
APOE	braak_stage	3.90979
APOE	mk_adni_suvr_infcg_braak3	4.1797
APOE	mk_adni_suvr_infcg_braak4	3.8084
APOE	mk_adni_suvr_infcg_metaroi	4.32539
APOE	cdr
APOE	cdr_sob
APOE	mmse
APOE	mk_adni_suvr_infcg_braak5	2.71051
APOE	mk_adni_suvr_infcg_braak6	1.34094
CALB2	hp_vol	1.91623
CALB2	nav_adni_suvr_fullcg_neocortex	5.95484
CALB2	mk_adni_suvr_infcg_braak1	5.00778
CALB2	mk_adni_suvr_infcg_braak2	4.32088
CALB2	braak_stage	3.27801
CALB2	mk_adni_suvr_infcg_braak3	3.25913
CALB2	mk_adni_suvr_infcg_braak4	3.84928
CALB2	mk_adni_suvr_infcg_metaroi	3.97062
CALB2	cdr
CALB2	cdr_sob
CALB2	mmse
CALB2	mk_adni_suvr_infcg_braak5	2.41216
CALB2	mk_adni_suvr_infcg_braak6	1.40115
S100B	hp_vol	2.9934
S100B	nav_adni_suvr_fullcg_neocortex	4.79116
S100B	mk_adni_suvr_infcg_braak1	3.85808
S100B	mk_adni_suvr_infcg_braak2	4.47797
S100B	braak_stage	2.55936
S100B	mk_adni_suvr_infcg_braak3	4.10581
S100B	mk_adni_suvr_infcg_braak4	3.91206
S100B	mk_adni_suvr_infcg_metaroi	4.36073
S100B	cdr
S100B	cdr_sob
S100B	mmse	1.41043
S100B	mk_adni_suvr_infcg_braak5	2.1336
S100B	mk_adni_suvr_infcg_braak6
SOD1	hp_vol	2.74594
SOD1	nav_adni_suvr_fullcg_neocortex	6.09673
SOD1	mk_adni_suvr_infcg_braak1	5.44823
SOD1	mk_adni_suvr_infcg_braak2	5.6282
SOD1	braak_stage	3.57646
SOD1	mk_adni_suvr_infcg_braak3	4.68197
SOD1	mk_adni_suvr_infcg_braak4	4.48138
SOD1	mk_adni_suvr_infcg_metaroi	4.91308
SOD1	cdr
SOD1	cdr_sob
SOD1	mmse
SOD1	mk_adni_suvr_infcg_braak5	2.48715
SOD1	mk_adni_suvr_infcg_braak6
NPTX2	hp_vol
NPTX2	nav_adni_suvr_fullcg_neocortex
NPTX2	mk_adni_suvr_infcg_braak1
NPTX2	mk_adni_suvr_infcg_braak2
NPTX2	braak_stage	2.50544
NPTX2	mk_adni_suvr_infcg_braak3
NPTX2	mk_adni_suvr_infcg_braak4
NPTX2	mk_adni_suvr_infcg_metaroi
NPTX2	cdr	4.80834
NPTX2	cdr_sob	3.60731
NPTX2	mmse	3.88522
NPTX2	mk_adni_suvr_infcg_braak5
NPTX2	mk_adni_suvr_infcg_braak6
NPTXR	hp_vol
NPTXR	nav_adni_suvr_fullcg_neocortex
NPTXR	mk_adni_suvr_infcg_braak1
NPTXR	mk_adni_suvr_infcg_braak2
NPTXR	braak_stage
NPTXR	mk_adni_suvr_infcg_braak3
NPTXR	mk_adni_suvr_infcg_braak4
NPTXR	mk_adni_suvr_infcg_metaroi
NPTXR	cdr	3.80543
NPTXR	cdr_sob	2.70677
NPTXR	mmse	1.83006
NPTXR	mk_adni_suvr_infcg_braak5
NPTXR	mk_adni_suvr_infcg_braak6
GDNF	hp_vol
GDNF	nav_adni_suvr_fullcg_neocortex	2.30953
GDNF	mk_adni_suvr_infcg_braak1
GDNF	mk_adni_suvr_infcg_braak2
GDNF	braak_stage
GDNF	mk_adni_suvr_infcg_braak3
GDNF	mk_adni_suvr_infcg_braak4
GDNF	mk_adni_suvr_infcg_metaroi
GDNF	cdr
GDNF	cdr_sob
GDNF	mmse
GDNF	mk_adni_suvr_infcg_braak5
GDNF	mk_adni_suvr_infcg_braak6
HBA1	hp_vol
HBA1	nav_adni_suvr_fullcg_neocortex
HBA1	mk_adni_suvr_infcg_braak1
HBA1	mk_adni_suvr_infcg_braak2
HBA1	braak_stage
HBA1	mk_adni_suvr_infcg_braak3
HBA1	mk_adni_suvr_infcg_braak4
HBA1	mk_adni_suvr_infcg_metaroi
HBA1	cdr
HBA1	cdr_sob
HBA1	mmse
HBA1	mk_adni_suvr_infcg_braak5
HBA1	mk_adni_suvr_infcg_braak6
IL1B	hp_vol
IL1B	nav_adni_suvr_fullcg_neocortex
IL1B	mk_adni_suvr_infcg_braak1
IL1B	mk_adni_suvr_infcg_braak2
IL1B	braak_stage
IL1B	mk_adni_suvr_infcg_braak3	1.32934
IL1B	mk_adni_suvr_infcg_braak4
IL1B	mk_adni_suvr_infcg_metaroi
IL1B	cdr
IL1B	cdr_sob
IL1B	mmse
IL1B	mk_adni_suvr_infcg_braak5
IL1B	mk_adni_suvr_infcg_braak6
RUVBL2	hp_vol
RUVBL2	nav_adni_suvr_fullcg_neocortex
RUVBL2	mk_adni_suvr_infcg_braak1
RUVBL2	mk_adni_suvr_infcg_braak2
RUVBL2	braak_stage	1.38194
RUVBL2	mk_adni_suvr_infcg_braak3
RUVBL2	mk_adni_suvr_infcg_braak4
RUVBL2	mk_adni_suvr_infcg_metaroi
RUVBL2	cdr
RUVBL2	cdr_sob
RUVBL2	mmse
RUVBL2	mk_adni_suvr_infcg_braak5
RUVBL2	mk_adni_suvr_infcg_braak6
CST3	hp_vol
CST3	nav_adni_suvr_fullcg_neocortex
CST3	mk_adni_suvr_infcg_braak1
CST3	mk_adni_suvr_infcg_braak2
CST3	braak_stage
CST3	mk_adni_suvr_infcg_braak3
CST3	mk_adni_suvr_infcg_braak4
CST3	mk_adni_suvr_infcg_metaroi
CST3	cdr
CST3	cdr_sob
CST3	mmse
CST3	mk_adni_suvr_infcg_braak5
CST3	mk_adni_suvr_infcg_braak6
FOLR1	hp_vol
FOLR1	nav_adni_suvr_fullcg_neocortex
FOLR1	mk_adni_suvr_infcg_braak1
FOLR1	mk_adni_suvr_infcg_braak2
FOLR1	braak_stage
FOLR1	mk_adni_suvr_infcg_braak3
FOLR1	mk_adni_suvr_infcg_braak4
FOLR1	mk_adni_suvr_infcg_metaroi
FOLR1	cdr
FOLR1	cdr_sob
FOLR1	mmse
FOLR1	mk_adni_suvr_infcg_braak5
FOLR1	mk_adni_suvr_infcg_braak6
IL6	hp_vol
IL6	nav_adni_suvr_fullcg_neocortex
IL6	mk_adni_suvr_infcg_braak1
IL6	mk_adni_suvr_infcg_braak2
IL6	braak_stage
IL6	mk_adni_suvr_infcg_braak3
IL6	mk_adni_suvr_infcg_braak4
IL6	mk_adni_suvr_infcg_metaroi
IL6	cdr
IL6	cdr_sob
IL6	mmse
IL6	mk_adni_suvr_infcg_braak5
IL6	mk_adni_suvr_infcg_braak6
NGF	hp_vol
NGF	nav_adni_suvr_fullcg_neocortex
NGF	mk_adni_suvr_infcg_braak1
NGF	mk_adni_suvr_infcg_braak2
NGF	braak_stage
NGF	mk_adni_suvr_infcg_braak3
NGF	mk_adni_suvr_infcg_braak4
NGF	mk_adni_suvr_infcg_metaroi
NGF	cdr
NGF	cdr_sob
NGF	mmse
NGF	mk_adni_suvr_infcg_braak5
NGF	mk_adni_suvr_infcg_braak6
CD40LG	hp_vol
CD40LG	nav_adni_suvr_fullcg_neocortex
CD40LG	mk_adni_suvr_infcg_braak1
CD40LG	mk_adni_suvr_infcg_braak2
CD40LG	braak_stage
CD40LG	mk_adni_suvr_infcg_braak3
CD40LG	mk_adni_suvr_infcg_braak4
CD40LG	mk_adni_suvr_infcg_metaroi
CD40LG	cdr	1.87619
CD40LG	cdr_sob	1.44054
CD40LG	mmse
CD40LG	mk_adni_suvr_infcg_braak5
CD40LG	mk_adni_suvr_infcg_braak6
IFNG	hp_vol
IFNG	nav_adni_suvr_fullcg_neocortex
IFNG	mk_adni_suvr_infcg_braak1
IFNG	mk_adni_suvr_infcg_braak2
IFNG	braak_stage
IFNG	mk_adni_suvr_infcg_braak3
IFNG	mk_adni_suvr_infcg_braak4
IFNG	mk_adni_suvr_infcg_metaroi
IFNG	cdr	2.11434
IFNG	cdr_sob	1.40081
IFNG	mmse
IFNG	mk_adni_suvr_infcg_braak5
IFNG	mk_adni_suvr_infcg_braak6
Ab38	hp_vol
Ab38	nav_adni_suvr_fullcg_neocortex	1.73641
Ab38	mk_adni_suvr_infcg_braak1	1.83753
Ab38	mk_adni_suvr_infcg_braak2	2.55612
Ab38	braak_stage
Ab38	mk_adni_suvr_infcg_braak3
Ab38	mk_adni_suvr_infcg_braak4
Ab38	mk_adni_suvr_infcg_metaroi
Ab38	cdr	3.0798
Ab38	cdr_sob	2.0579
Ab38	mmse
Ab38	mk_adni_suvr_infcg_braak5
Ab38	mk_adni_suvr_infcg_braak6
Ab40	hp_vol
Ab40	nav_adni_suvr_fullcg_neocortex	1.46296
Ab40	mk_adni_suvr_infcg_braak1	1.38406
Ab40	mk_adni_suvr_infcg_braak2	1.82288
Ab40	braak_stage
Ab40	mk_adni_suvr_infcg_braak3
Ab40	mk_adni_suvr_infcg_braak4
Ab40	mk_adni_suvr_infcg_metaroi
Ab40	cdr	2.79488
Ab40	cdr_sob	1.89264
Ab40	mmse
Ab40	mk_adni_suvr_infcg_braak5
Ab40	mk_adni_suvr_infcg_braak6
NPTX1	hp_vol
NPTX1	nav_adni_suvr_fullcg_neocortex	1.48059
NPTX1	mk_adni_suvr_infcg_braak1
NPTX1	mk_adni_suvr_infcg_braak2
NPTX1	braak_stage
NPTX1	mk_adni_suvr_infcg_braak3
NPTX1	mk_adni_suvr_infcg_braak4	1.49261
NPTX1	mk_adni_suvr_infcg_metaroi	1.3046
NPTX1	cdr	2.9157
NPTX1	cdr_sob	1.7563
NPTX1	mmse
NPTX1	mk_adni_suvr_infcg_braak5	1.59437
NPTX1	mk_adni_suvr_infcg_braak6
CX3CL1	hp_vol
CX3CL1	nav_adni_suvr_fullcg_neocortex
CX3CL1	mk_adni_suvr_infcg_braak1
CX3CL1	mk_adni_suvr_infcg_braak2
CX3CL1	braak_stage
CX3CL1	mk_adni_suvr_infcg_braak3
CX3CL1	mk_adni_suvr_infcg_braak4
CX3CL1	mk_adni_suvr_infcg_metaroi
CX3CL1	cdr	2.74884
CX3CL1	cdr_sob	2.21987
CX3CL1	mmse
CX3CL1	mk_adni_suvr_infcg_braak5
CX3CL1	mk_adni_suvr_infcg_braak6
IL10	hp_vol
IL10	nav_adni_suvr_fullcg_neocortex	1.52758
IL10	mk_adni_suvr_infcg_braak1
IL10	mk_adni_suvr_infcg_braak2
IL10	braak_stage
IL10	mk_adni_suvr_infcg_braak3
IL10	mk_adni_suvr_infcg_braak4
IL10	mk_adni_suvr_infcg_metaroi
IL10	cdr	2.12261
IL10	cdr_sob	1.66238
IL10	mmse
IL10	mk_adni_suvr_infcg_braak5
IL10	mk_adni_suvr_infcg_braak6
VEGFA	hp_vol
VEGFA	nav_adni_suvr_fullcg_neocortex	1.92259
VEGFA	mk_adni_suvr_infcg_braak1
VEGFA	mk_adni_suvr_infcg_braak2
VEGFA	braak_stage
VEGFA	mk_adni_suvr_infcg_braak3
VEGFA	mk_adni_suvr_infcg_braak4
VEGFA	mk_adni_suvr_infcg_metaroi
VEGFA	cdr	1.97647
VEGFA	cdr_sob
VEGFA	mmse
VEGFA	mk_adni_suvr_infcg_braak5
VEGFA	mk_adni_suvr_infcg_braak6
AGRN	hp_vol	1.34851
AGRN	nav_adni_suvr_fullcg_neocortex	3.19248
AGRN	mk_adni_suvr_infcg_braak1	1.85599
AGRN	mk_adni_suvr_infcg_braak2	1.66091
AGRN	braak_stage
AGRN	mk_adni_suvr_infcg_braak3	1.73899
AGRN	mk_adni_suvr_infcg_braak4	1.6524
AGRN	mk_adni_suvr_infcg_metaroi	1.71622
AGRN	cdr
AGRN	cdr_sob
AGRN	mmse
AGRN	mk_adni_suvr_infcg_braak5
AGRN	mk_adni_suvr_infcg_braak6
IL9	hp_vol
IL9	nav_adni_suvr_fullcg_neocortex	2.84331
IL9	mk_adni_suvr_infcg_braak1	1.50762
IL9	mk_adni_suvr_infcg_braak2	1.58889
IL9	braak_stage
IL9	mk_adni_suvr_infcg_braak3	1.6252
IL9	mk_adni_suvr_infcg_braak4	1.96235
IL9	mk_adni_suvr_infcg_metaroi	1.8625
IL9	cdr	1.64957
IL9	cdr_sob
IL9	mmse
IL9	mk_adni_suvr_infcg_braak5	2.17062
IL9	mk_adni_suvr_infcg_braak6
SFRP1	hp_vol
SFRP1	nav_adni_suvr_fullcg_neocortex	2.47853
SFRP1	mk_adni_suvr_infcg_braak1	2.62089
SFRP1	mk_adni_suvr_infcg_braak2	2.61024
SFRP1	braak_stage	2.11299
SFRP1	mk_adni_suvr_infcg_braak3	2.77321
SFRP1	mk_adni_suvr_infcg_braak4	2.70144
SFRP1	mk_adni_suvr_infcg_metaroi	3.03884
SFRP1	cdr
SFRP1	cdr_sob
SFRP1	mmse
SFRP1	mk_adni_suvr_infcg_braak5	2.11594
SFRP1	mk_adni_suvr_infcg_braak6
TAFA5	hp_vol	1.80712
TAFA5	nav_adni_suvr_fullcg_neocortex	5.20642
TAFA5	mk_adni_suvr_infcg_braak1	3.217
TAFA5	mk_adni_suvr_infcg_braak2	2.84908
TAFA5	braak_stage	1.49073
TAFA5	mk_adni_suvr_infcg_braak3	2.81435
TAFA5	mk_adni_suvr_infcg_braak4	3.23746
TAFA5	mk_adni_suvr_infcg_metaroi	3.14533
TAFA5	cdr
TAFA5	cdr_sob
TAFA5	mmse
TAFA5	mk_adni_suvr_infcg_braak5	2.20226
TAFA5	mk_adni_suvr_infcg_braak6
TEK	hp_vol
TEK	nav_adni_suvr_fullcg_neocortex	3.75128
TEK	mk_adni_suvr_infcg_braak1	2.82703
TEK	mk_adni_suvr_infcg_braak2	3.4255
TEK	braak_stage	1.5799
TEK	mk_adni_suvr_infcg_braak3	2.3752
TEK	mk_adni_suvr_infcg_braak4	2.1619
TEK	mk_adni_suvr_infcg_metaroi	2.3826
TEK	cdr
TEK	cdr_sob
TEK	mmse
TEK	mk_adni_suvr_infcg_braak5
TEK	mk_adni_suvr_infcg_braak6
CRH	hp_vol
CRH	nav_adni_suvr_fullcg_neocortex
CRH	mk_adni_suvr_infcg_braak1	1.5117
CRH	mk_adni_suvr_infcg_braak2	2.82295
CRH	braak_stage
CRH	mk_adni_suvr_infcg_braak3	1.67556
CRH	mk_adni_suvr_infcg_braak4
CRH	mk_adni_suvr_infcg_metaroi
CRH	cdr
CRH	cdr_sob
CRH	mmse
CRH	mk_adni_suvr_infcg_braak5
CRH	mk_adni_suvr_infcg_braak6
NPY	hp_vol	1.82583
NPY	nav_adni_suvr_fullcg_neocortex
NPY	mk_adni_suvr_infcg_braak1
NPY	mk_adni_suvr_infcg_braak2	1.93994
NPY	braak_stage
NPY	mk_adni_suvr_infcg_braak3
NPY	mk_adni_suvr_infcg_braak4
NPY	mk_adni_suvr_infcg_metaroi
NPY	cdr
NPY	cdr_sob
NPY	mmse
NPY	mk_adni_suvr_infcg_braak5
NPY	mk_adni_suvr_infcg_braak6
CCL26	hp_vol
CCL26	nav_adni_suvr_fullcg_neocortex
CCL26	mk_adni_suvr_infcg_braak1
CCL26	mk_adni_suvr_infcg_braak2	1.89335
CCL26	braak_stage
CCL26	mk_adni_suvr_infcg_braak3
CCL26	mk_adni_suvr_infcg_braak4
CCL26	mk_adni_suvr_infcg_metaroi
CCL26	cdr
CCL26	cdr_sob
CCL26	mmse
CCL26	mk_adni_suvr_infcg_braak5
CCL26	mk_adni_suvr_infcg_braak6
PDGFRB	hp_vol
PDGFRB	nav_adni_suvr_fullcg_neocortex
PDGFRB	mk_adni_suvr_infcg_braak1	1.4565
PDGFRB	mk_adni_suvr_infcg_braak2	1.33418
PDGFRB	braak_stage
PDGFRB	mk_adni_suvr_infcg_braak3
PDGFRB	mk_adni_suvr_infcg_braak4
PDGFRB	mk_adni_suvr_infcg_metaroi
PDGFRB	cdr
PDGFRB	cdr_sob
PDGFRB	mmse
PDGFRB	mk_adni_suvr_infcg_braak5
PDGFRB	mk_adni_suvr_infcg_braak6
TNF	hp_vol	2.93478
TNF	nav_adni_suvr_fullcg_neocortex	1.80321
TNF	mk_adni_suvr_infcg_braak1	1.56752
TNF	mk_adni_suvr_infcg_braak2	2.31385
TNF	braak_stage
TNF	mk_adni_suvr_infcg_braak3
TNF	mk_adni_suvr_infcg_braak4
TNF	mk_adni_suvr_infcg_metaroi
TNF	cdr
TNF	cdr_sob
TNF	mmse
TNF	mk_adni_suvr_infcg_braak5
TNF	mk_adni_suvr_infcg_braak6
CCL22	hp_vol	2.25396
CCL22	nav_adni_suvr_fullcg_neocortex	2.37227
CCL22	mk_adni_suvr_infcg_braak1
CCL22	mk_adni_suvr_infcg_braak2	1.35933
CCL22	braak_stage
CCL22	mk_adni_suvr_infcg_braak3
CCL22	mk_adni_suvr_infcg_braak4
CCL22	mk_adni_suvr_infcg_metaroi
CCL22	cdr
CCL22	cdr_sob
CCL22	mmse
CCL22	mk_adni_suvr_infcg_braak5
CCL22	mk_adni_suvr_infcg_braak6
HTT	hp_vol	1.42403
HTT	nav_adni_suvr_fullcg_neocortex	2.96071
HTT	mk_adni_suvr_infcg_braak1
HTT	mk_adni_suvr_infcg_braak2	1.81738
HTT	braak_stage
HTT	mk_adni_suvr_infcg_braak3
HTT	mk_adni_suvr_infcg_braak4
HTT	mk_adni_suvr_infcg_metaroi
HTT	cdr
HTT	cdr_sob
HTT	mmse
HTT	mk_adni_suvr_infcg_braak5
HTT	mk_adni_suvr_infcg_braak6
KLK6	hp_vol	1.81354
KLK6	nav_adni_suvr_fullcg_neocortex	1.83328
KLK6	mk_adni_suvr_infcg_braak1	1.40182
KLK6	mk_adni_suvr_infcg_braak2	1.85761
KLK6	braak_stage
KLK6	mk_adni_suvr_infcg_braak3
KLK6	mk_adni_suvr_infcg_braak4
KLK6	mk_adni_suvr_infcg_metaroi
KLK6	cdr
KLK6	cdr_sob
KLK6	mmse
KLK6	mk_adni_suvr_infcg_braak5
KLK6	mk_adni_suvr_infcg_braak6
CXCL10	hp_vol	2.40807
CXCL10	nav_adni_suvr_fullcg_neocortex	1.58961
CXCL10	mk_adni_suvr_infcg_braak1
CXCL10	mk_adni_suvr_infcg_braak2
CXCL10	braak_stage
CXCL10	mk_adni_suvr_infcg_braak3
CXCL10	mk_adni_suvr_infcg_braak4
CXCL10	mk_adni_suvr_infcg_metaroi
CXCL10	cdr
CXCL10	cdr_sob
CXCL10	mmse
CXCL10	mk_adni_suvr_infcg_braak5
CXCL10	mk_adni_suvr_infcg_braak6
CXCL8	hp_vol	1.75164
CXCL8	nav_adni_suvr_fullcg_neocortex	2.32308
CXCL8	mk_adni_suvr_infcg_braak1
CXCL8	mk_adni_suvr_infcg_braak2
CXCL8	braak_stage
CXCL8	mk_adni_suvr_infcg_braak3
CXCL8	mk_adni_suvr_infcg_braak4
CXCL8	mk_adni_suvr_infcg_metaroi
CXCL8	cdr
CXCL8	cdr_sob
CXCL8	mmse
CXCL8	mk_adni_suvr_infcg_braak5
CXCL8	mk_adni_suvr_infcg_braak6
CSF2	hp_vol	3.99839
CSF2	nav_adni_suvr_fullcg_neocortex	4.24791
CSF2	mk_adni_suvr_infcg_braak1	1.34322
CSF2	mk_adni_suvr_infcg_braak2
CSF2	braak_stage
CSF2	mk_adni_suvr_infcg_braak3
CSF2	mk_adni_suvr_infcg_braak4
CSF2	mk_adni_suvr_infcg_metaroi
CSF2	cdr
CSF2	cdr_sob
CSF2	mmse
CSF2	mk_adni_suvr_infcg_braak5
CSF2	mk_adni_suvr_infcg_braak6
CCL17	hp_vol	3.41346
CCL17	nav_adni_suvr_fullcg_neocortex	3.541
CCL17	mk_adni_suvr_infcg_braak1	1.45966
CCL17	mk_adni_suvr_infcg_braak2	1.44187
CCL17	braak_stage
CCL17	mk_adni_suvr_infcg_braak3
CCL17	mk_adni_suvr_infcg_braak4
CCL17	mk_adni_suvr_infcg_metaroi
CCL17	cdr
CCL17	cdr_sob
CCL17	mmse
CCL17	mk_adni_suvr_infcg_braak5
CCL17	mk_adni_suvr_infcg_braak6
POSTN	hp_vol	3.99628
POSTN	nav_adni_suvr_fullcg_neocortex	4.70654
POSTN	mk_adni_suvr_infcg_braak1	2.22372
POSTN	mk_adni_suvr_infcg_braak2	2.21076
POSTN	braak_stage
POSTN	mk_adni_suvr_infcg_braak3
POSTN	mk_adni_suvr_infcg_braak4
POSTN	mk_adni_suvr_infcg_metaroi
POSTN	cdr
POSTN	cdr_sob
POSTN	mmse
POSTN	mk_adni_suvr_infcg_braak5
POSTN	mk_adni_suvr_infcg_braak6
CCL2	hp_vol
CCL2	nav_adni_suvr_fullcg_neocortex	4.97294
CCL2	mk_adni_suvr_infcg_braak1
CCL2	mk_adni_suvr_infcg_braak2	1.56295
CCL2	braak_stage
CCL2	mk_adni_suvr_infcg_braak3
CCL2	mk_adni_suvr_infcg_braak4
CCL2	mk_adni_suvr_infcg_metaroi	1.60411
CCL2	cdr
CCL2	cdr_sob
CCL2	mmse	1.66053
CCL2	mk_adni_suvr_infcg_braak5
CCL2	mk_adni_suvr_infcg_braak6
ANXA5	hp_vol	3.66483
ANXA5	nav_adni_suvr_fullcg_neocortex	2.96955
ANXA5	mk_adni_suvr_infcg_braak1	1.66861
ANXA5	mk_adni_suvr_infcg_braak2	2.45852
ANXA5	braak_stage
ANXA5	mk_adni_suvr_infcg_braak3
ANXA5	mk_adni_suvr_infcg_braak4
ANXA5	mk_adni_suvr_infcg_metaroi
ANXA5	cdr
ANXA5	cdr_sob
ANXA5	mmse
ANXA5	mk_adni_suvr_infcg_braak5
ANXA5	mk_adni_suvr_infcg_braak6
IL5	hp_vol	2.83808
IL5	nav_adni_suvr_fullcg_neocortex	3.57183
IL5	mk_adni_suvr_infcg_braak1	2.53325
IL5	mk_adni_suvr_infcg_braak2	3.15135
IL5	braak_stage
IL5	mk_adni_suvr_infcg_braak3	1.9408
IL5	mk_adni_suvr_infcg_braak4
IL5	mk_adni_suvr_infcg_metaroi	1.64736
IL5	cdr
IL5	cdr_sob
IL5	mmse
IL5	mk_adni_suvr_infcg_braak5
IL5	mk_adni_suvr_infcg_braak6
CRP	hp_vol
CRP	nav_adni_suvr_fullcg_neocortex
CRP	mk_adni_suvr_infcg_braak1
CRP	mk_adni_suvr_infcg_braak2
CRP	braak_stage	1.7114
CRP	mk_adni_suvr_infcg_braak3	1.77145
CRP	mk_adni_suvr_infcg_braak4	1.49585
CRP	mk_adni_suvr_infcg_metaroi
CRP	cdr	2.29344
CRP	cdr_sob	1.82471
CRP	mmse	1.61372
CRP	mk_adni_suvr_infcg_braak5
CRP	mk_adni_suvr_infcg_braak6
IL6R	hp_vol
IL6R	nav_adni_suvr_fullcg_neocortex	2.01253
IL6R	mk_adni_suvr_infcg_braak1
IL6R	mk_adni_suvr_infcg_braak2
IL6R	braak_stage
IL6R	mk_adni_suvr_infcg_braak3
IL6R	mk_adni_suvr_infcg_braak4
IL6R	mk_adni_suvr_infcg_metaroi
IL6R	cdr
IL6R	cdr_sob
IL6R	mmse
IL6R	mk_adni_suvr_infcg_braak5	1.70355
IL6R	mk_adni_suvr_infcg_braak6
PDLIM5	hp_vol
PDLIM5	nav_adni_suvr_fullcg_neocortex
PDLIM5	mk_adni_suvr_infcg_braak1
PDLIM5	mk_adni_suvr_infcg_braak2
PDLIM5	braak_stage
PDLIM5	mk_adni_suvr_infcg_braak3
PDLIM5	mk_adni_suvr_infcg_braak4
PDLIM5	mk_adni_suvr_infcg_metaroi
PDLIM5	cdr
PDLIM5	cdr_sob
PDLIM5	mmse
PDLIM5	mk_adni_suvr_infcg_braak5
PDLIM5	mk_adni_suvr_infcg_braak6
VEGFD	hp_vol
VEGFD	nav_adni_suvr_fullcg_neocortex
VEGFD	mk_adni_suvr_infcg_braak1
VEGFD	mk_adni_suvr_infcg_braak2
VEGFD	braak_stage
VEGFD	mk_adni_suvr_infcg_braak3	1.64889
VEGFD	mk_adni_suvr_infcg_braak4	1.95174
VEGFD	mk_adni_suvr_infcg_metaroi	1.65429
VEGFD	cdr
VEGFD	cdr_sob
VEGFD	mmse	1.65355
VEGFD	mk_adni_suvr_infcg_braak5
VEGFD	mk_adni_suvr_infcg_braak6
IGFBP7	hp_vol
IGFBP7	nav_adni_suvr_fullcg_neocortex
IGFBP7	mk_adni_suvr_infcg_braak1
IGFBP7	mk_adni_suvr_infcg_braak2
IGFBP7	braak_stage
IGFBP7	mk_adni_suvr_infcg_braak3
IGFBP7	mk_adni_suvr_infcg_braak4
IGFBP7	mk_adni_suvr_infcg_metaroi
IGFBP7	cdr
IGFBP7	cdr_sob
IGFBP7	mmse
IGFBP7	mk_adni_suvr_infcg_braak5
IGFBP7	mk_adni_suvr_infcg_braak6
S100A12	hp_vol
S100A12	nav_adni_suvr_fullcg_neocortex
S100A12	mk_adni_suvr_infcg_braak1
S100A12	mk_adni_suvr_infcg_braak2
S100A12	braak_stage
S100A12	mk_adni_suvr_infcg_braak3
S100A12	mk_adni_suvr_infcg_braak4
S100A12	mk_adni_suvr_infcg_metaroi
S100A12	cdr
S100A12	cdr_sob
S100A12	mmse
S100A12	mk_adni_suvr_infcg_braak5
S100A12	mk_adni_suvr_infcg_braak6
BASP1	hp_vol
BASP1	nav_adni_suvr_fullcg_neocortex
BASP1	mk_adni_suvr_infcg_braak1
BASP1	mk_adni_suvr_infcg_braak2
BASP1	braak_stage
BASP1	mk_adni_suvr_infcg_braak3
BASP1	mk_adni_suvr_infcg_braak4
BASP1	mk_adni_suvr_infcg_metaroi
BASP1	cdr
BASP1	cdr_sob
BASP1	mmse
BASP1	mk_adni_suvr_infcg_braak5
BASP1	mk_adni_suvr_infcg_braak6
SFTPD	hp_vol
SFTPD	nav_adni_suvr_fullcg_neocortex
SFTPD	mk_adni_suvr_infcg_braak1
SFTPD	mk_adni_suvr_infcg_braak2
SFTPD	braak_stage
SFTPD	mk_adni_suvr_infcg_braak3
SFTPD	mk_adni_suvr_infcg_braak4
SFTPD	mk_adni_suvr_infcg_metaroi
SFTPD	cdr
SFTPD	cdr_sob
SFTPD	mmse
SFTPD	mk_adni_suvr_infcg_braak5
SFTPD	mk_adni_suvr_infcg_braak6
FCN2	hp_vol
FCN2	nav_adni_suvr_fullcg_neocortex
FCN2	mk_adni_suvr_infcg_braak1
FCN2	mk_adni_suvr_infcg_braak2
FCN2	braak_stage
FCN2	mk_adni_suvr_infcg_braak3
FCN2	mk_adni_suvr_infcg_braak4
FCN2	mk_adni_suvr_infcg_metaroi
FCN2	cdr
FCN2	cdr_sob
FCN2	mmse
FCN2	mk_adni_suvr_infcg_braak5
FCN2	mk_adni_suvr_infcg_braak6
MME	hp_vol
MME	nav_adni_suvr_fullcg_neocortex
MME	mk_adni_suvr_infcg_braak1
MME	mk_adni_suvr_infcg_braak2
MME	braak_stage
MME	mk_adni_suvr_infcg_braak3
MME	mk_adni_suvr_infcg_braak4
MME	mk_adni_suvr_infcg_metaroi
MME	cdr
MME	cdr_sob
MME	mmse
MME	mk_adni_suvr_infcg_braak5
MME	mk_adni_suvr_infcg_braak6
pTDP43.409	hp_vol
pTDP43.409	nav_adni_suvr_fullcg_neocortex
pTDP43.409	mk_adni_suvr_infcg_braak1
pTDP43.409	mk_adni_suvr_infcg_braak2
pTDP43.409	braak_stage
pTDP43.409	mk_adni_suvr_infcg_braak3
pTDP43.409	mk_adni_suvr_infcg_braak4
pTDP43.409	mk_adni_suvr_infcg_metaroi
pTDP43.409	cdr
pTDP43.409	cdr_sob
pTDP43.409	mmse
pTDP43.409	mk_adni_suvr_infcg_braak5
pTDP43.409	mk_adni_suvr_infcg_braak6
IL2	hp_vol	1.73616
IL2	nav_adni_suvr_fullcg_neocortex
IL2	mk_adni_suvr_infcg_braak1
IL2	mk_adni_suvr_infcg_braak2
IL2	braak_stage
IL2	mk_adni_suvr_infcg_braak3
IL2	mk_adni_suvr_infcg_braak4
IL2	mk_adni_suvr_infcg_metaroi
IL2	cdr
IL2	cdr_sob
IL2	mmse
IL2	mk_adni_suvr_infcg_braak5
IL2	mk_adni_suvr_infcg_braak6
IL17A	hp_vol	1.3789
IL17A	nav_adni_suvr_fullcg_neocortex
IL17A	mk_adni_suvr_infcg_braak1
IL17A	mk_adni_suvr_infcg_braak2
IL17A	braak_stage
IL17A	mk_adni_suvr_infcg_braak3
IL17A	mk_adni_suvr_infcg_braak4
IL17A	mk_adni_suvr_infcg_metaroi
IL17A	cdr
IL17A	cdr_sob
IL17A	mmse
IL17A	mk_adni_suvr_infcg_braak5
IL17A	mk_adni_suvr_infcg_braak6
IL4	hp_vol	3.22242
IL4	nav_adni_suvr_fullcg_neocortex
IL4	mk_adni_suvr_infcg_braak1
IL4	mk_adni_suvr_infcg_braak2
IL4	braak_stage
IL4	mk_adni_suvr_infcg_braak3
IL4	mk_adni_suvr_infcg_braak4
IL4	mk_adni_suvr_infcg_metaroi
IL4	cdr
IL4	cdr_sob
IL4	mmse
IL4	mk_adni_suvr_infcg_braak5
IL4	mk_adni_suvr_infcg_braak6
REST	hp_vol	1.45373
REST	nav_adni_suvr_fullcg_neocortex
REST	mk_adni_suvr_infcg_braak1
REST	mk_adni_suvr_infcg_braak2
REST	braak_stage
REST	mk_adni_suvr_infcg_braak3
REST	mk_adni_suvr_infcg_braak4
REST	mk_adni_suvr_infcg_metaroi
REST	cdr
REST	cdr_sob
REST	mmse
REST	mk_adni_suvr_infcg_braak5
REST	mk_adni_suvr_infcg_braak6
SAA1	hp_vol	3.84408
SAA1	nav_adni_suvr_fullcg_neocortex
SAA1	mk_adni_suvr_infcg_braak1
SAA1	mk_adni_suvr_infcg_braak2
SAA1	braak_stage
SAA1	mk_adni_suvr_infcg_braak3
SAA1	mk_adni_suvr_infcg_braak4
SAA1	mk_adni_suvr_infcg_metaroi
SAA1	cdr
SAA1	cdr_sob
SAA1	mmse
SAA1	mk_adni_suvr_infcg_braak5
SAA1	mk_adni_suvr_infcg_braak6
FGF2	hp_vol	2.06814
FGF2	nav_adni_suvr_fullcg_neocortex
FGF2	mk_adni_suvr_infcg_braak1
FGF2	mk_adni_suvr_infcg_braak2
FGF2	braak_stage
FGF2	mk_adni_suvr_infcg_braak3
FGF2	mk_adni_suvr_infcg_braak4
FGF2	mk_adni_suvr_infcg_metaroi
FGF2	cdr
FGF2	cdr_sob
FGF2	mmse
FGF2	mk_adni_suvr_infcg_braak5
FGF2	mk_adni_suvr_infcg_braak6
IL13	hp_vol
IL13	nav_adni_suvr_fullcg_neocortex
IL13	mk_adni_suvr_infcg_braak1
IL13	mk_adni_suvr_infcg_braak2
IL13	braak_stage
IL13	mk_adni_suvr_infcg_braak3
IL13	mk_adni_suvr_infcg_braak4
IL13	mk_adni_suvr_infcg_metaroi
IL13	cdr
IL13	cdr_sob
IL13	mmse
IL13	mk_adni_suvr_infcg_braak5
IL13	mk_adni_suvr_infcg_braak6
GDF15	hp_vol	1.77177
GDF15	nav_adni_suvr_fullcg_neocortex
GDF15	mk_adni_suvr_infcg_braak1
GDF15	mk_adni_suvr_infcg_braak2
GDF15	braak_stage
GDF15	mk_adni_suvr_infcg_braak3
GDF15	mk_adni_suvr_infcg_braak4
GDF15	mk_adni_suvr_infcg_metaroi
GDF15	cdr
GDF15	cdr_sob
GDF15	mmse
GDF15	mk_adni_suvr_infcg_braak5
GDF15	mk_adni_suvr_infcg_braak6
IL7	hp_vol	1.93828
IL7	nav_adni_suvr_fullcg_neocortex
IL7	mk_adni_suvr_infcg_braak1
IL7	mk_adni_suvr_infcg_braak2
IL7	braak_stage
IL7	mk_adni_suvr_infcg_braak3
IL7	mk_adni_suvr_infcg_braak4
IL7	mk_adni_suvr_infcg_metaroi
IL7	cdr
IL7	cdr_sob
IL7	mmse
IL7	mk_adni_suvr_infcg_braak5
IL7	mk_adni_suvr_infcg_braak6
CCL4	hp_vol	1.63431
CCL4	nav_adni_suvr_fullcg_neocortex
CCL4	mk_adni_suvr_infcg_braak1	1.68948
CCL4	mk_adni_suvr_infcg_braak2
CCL4	braak_stage
CCL4	mk_adni_suvr_infcg_braak3
CCL4	mk_adni_suvr_infcg_braak4
CCL4	mk_adni_suvr_infcg_metaroi
CCL4	cdr
CCL4	cdr_sob
CCL4	mmse
CCL4	mk_adni_suvr_infcg_braak5
CCL4	mk_adni_suvr_infcg_braak6
TARDBP	hp_vol	1.98664
TARDBP	nav_adni_suvr_fullcg_neocortex
TARDBP	mk_adni_suvr_infcg_braak1
TARDBP	mk_adni_suvr_infcg_braak2
TARDBP	braak_stage
TARDBP	mk_adni_suvr_infcg_braak3
TARDBP	mk_adni_suvr_infcg_braak4
TARDBP	mk_adni_suvr_infcg_metaroi
TARDBP	cdr
TARDBP	cdr_sob
TARDBP	mmse
TARDBP	mk_adni_suvr_infcg_braak5
TARDBP	mk_adni_suvr_infcg_braak6
VGF	hp_vol
VGF	nav_adni_suvr_fullcg_neocortex
VGF	mk_adni_suvr_infcg_braak1
VGF	mk_adni_suvr_infcg_braak2
VGF	braak_stage
VGF	mk_adni_suvr_infcg_braak3
VGF	mk_adni_suvr_infcg_braak4
VGF	mk_adni_suvr_infcg_metaroi
VGF	cdr
VGF	cdr_sob
VGF	mmse
VGF	mk_adni_suvr_infcg_braak5
VGF	mk_adni_suvr_infcg_braak6
MSLN	hp_vol
MSLN	nav_adni_suvr_fullcg_neocortex
MSLN	mk_adni_suvr_infcg_braak1
MSLN	mk_adni_suvr_infcg_braak2
MSLN	braak_stage
MSLN	mk_adni_suvr_infcg_braak3
MSLN	mk_adni_suvr_infcg_braak4
MSLN	mk_adni_suvr_infcg_metaroi
MSLN	cdr
MSLN	cdr_sob
MSLN	mmse
MSLN	mk_adni_suvr_infcg_braak5
MSLN	mk_adni_suvr_infcg_braak6
SNCA.Oligo	hp_vol
SNCA.Oligo	nav_adni_suvr_fullcg_neocortex
SNCA.Oligo	mk_adni_suvr_infcg_braak1
SNCA.Oligo	mk_adni_suvr_infcg_braak2
SNCA.Oligo	braak_stage
SNCA.Oligo	mk_adni_suvr_infcg_braak3
SNCA.Oligo	mk_adni_suvr_infcg_braak4
SNCA.Oligo	mk_adni_suvr_infcg_metaroi
SNCA.Oligo	cdr
SNCA.Oligo	cdr_sob
SNCA.Oligo	mmse
SNCA.Oligo	mk_adni_suvr_infcg_braak5
SNCA.Oligo	mk_adni_suvr_infcg_braak6
IL33	hp_vol	1.98255
IL33	nav_adni_suvr_fullcg_neocortex	1.85551
IL33	mk_adni_suvr_infcg_braak1
IL33	mk_adni_suvr_infcg_braak2
IL33	braak_stage
IL33	mk_adni_suvr_infcg_braak3
IL33	mk_adni_suvr_infcg_braak4
IL33	mk_adni_suvr_infcg_metaroi
IL33	cdr
IL33	cdr_sob
IL33	mmse
IL33	mk_adni_suvr_infcg_braak5
IL33	mk_adni_suvr_infcg_braak6
CCL11	hp_vol
CCL11	nav_adni_suvr_fullcg_neocortex
CCL11	mk_adni_suvr_infcg_braak1
CCL11	mk_adni_suvr_infcg_braak2	1.74777
CCL11	braak_stage	1.50388
CCL11	mk_adni_suvr_infcg_braak3
CCL11	mk_adni_suvr_infcg_braak4
CCL11	mk_adni_suvr_infcg_metaroi
CCL11	cdr
CCL11	cdr_sob
CCL11	mmse	1.37063
CCL11	mk_adni_suvr_infcg_braak5
CCL11	mk_adni_suvr_infcg_braak6
CCL13	hp_vol
CCL13	nav_adni_suvr_fullcg_neocortex	1.97369
CCL13	mk_adni_suvr_infcg_braak1
CCL13	mk_adni_suvr_infcg_braak2	1.8416
CCL13	braak_stage
CCL13	mk_adni_suvr_infcg_braak3
CCL13	mk_adni_suvr_infcg_braak4
CCL13	mk_adni_suvr_infcg_metaroi
CCL13	cdr
CCL13	cdr_sob
CCL13	mmse
CCL13	mk_adni_suvr_infcg_braak5
CCL13	mk_adni_suvr_infcg_braak6
KDR	hp_vol	1.58113
KDR	nav_adni_suvr_fullcg_neocortex	2.78028
KDR	mk_adni_suvr_infcg_braak1
KDR	mk_adni_suvr_infcg_braak2
KDR	braak_stage
KDR	mk_adni_suvr_infcg_braak3
KDR	mk_adni_suvr_infcg_braak4
KDR	mk_adni_suvr_infcg_metaroi
KDR	cdr
KDR	cdr_sob
KDR	mmse
KDR	mk_adni_suvr_infcg_braak5
KDR	mk_adni_suvr_infcg_braak6
