# Supplementary material for: Glia inflammation and cell death pathways drive disease progression in preclinical and early AD
Source: EMBO Mol Med. 2025 Oct 10;17(11):3064–79. doi: 10.1038/s44321-025-00316-1 (PMC12603189; doi:10.1038/s44321-025-00316-1)
Supplement: Supplementary file 5 — Source data Fig. 3 [file 44321_2025_316_MOESM5_ESM.zip]

Archive with 26 entries (20 files):
- Figure 3/
- Figure 3/3B/
- Figure 3/3C/
- Figure 3/3D/
- Figure 3/.DS_Store
- __MACOSX/Figure 3/._.DS_Store
- Figure 3/3A/
- Figure 3/3I/
- Figure 3/3B/data.xlsx
- __MACOSX/Figure 3/3B/._data.xlsx
- Figure 3/3B/ReadME.txt
- __MACOSX/Figure 3/3B/._ReadME.txt
- Figure 3/3C/data.xlsx
- __MACOSX/Figure 3/3C/._data.xlsx
- Figure 3/3C/ReadME.txt
- __MACOSX/Figure 3/3C/._ReadME.txt
- Figure 3/3D/data.xlsx
- __MACOSX/Figure 3/3D/._data.xlsx
- Figure 3/3D/ReadME.txt
- __MACOSX/Figure 3/3D/._ReadME.txt
- Figure 3/3A/data.xlsx
- __MACOSX/Figure 3/3A/._data.xlsx
- Figure 3/3A/ReadME.txt
- __MACOSX/Figure 3/3A/._ReadME.txt
- Figure 3/3I/stats.xlsx
- __MACOSX/Figure 3/3I/._stats.xlsx
