# Supplementary material for: Glia inflammation and cell death pathways drive disease progression in preclinical and early AD
Source: EMBO Mol Med. 2025 Oct 10;17(11):3064–79. doi: 10.1038/s44321-025-00316-1 (PMC12603189; doi:10.1038/s44321-025-00316-1)
Supplement: Supplementary file 5 — Source data Fig. 3 [file 44321_2025_316_MOESM5_ESM.zip › Figure 3/3B/data.xlsx]

## Sheet: Sheet 1
ATN	value
000	-0.118351
000	-0.857628
000	-2.057
000	0.0650721
000	-1.47165
000	-0.566921
000	-1.2321
000	-1.26511
000	-0.208546
000	-0.148623
000	-1.47552
000	-0.488536
000	-1.5744
000	-0.502766
000	-0.383511
000	-1.05521
000	-1.08967
000	-1.34913
000	0.325396
000	-1.04613
000	-0.846359
000	0.221097
000	-0.944669
000	-0.772285
000	-0.769743
000	-1.04621
000	-0.547451
000	-0.862894
000	-2.47696
000	-0.829008
000	-0.207455
000	-0.950811
000	-0.664508
000	0.0219913
000	-1.23968
000	0.624663
000	-0.0994388
000	-0.852231
000	-0.814278
000	-0.343673
000	-1.16933
000	-0.250135
000	-0.559594
000	-0.866809
000	-0.328558
000	-0.19146
000	-0.549575
000	-0.0957967
000	-0.271956
000	-0.956765
000	-0.534026
000	-0.837271
000	-0.464171
000	-1.67283
000	0.0936276
000	0.369226
000	-0.511575
000	0.545669
000	-0.143473
000	-0.235365
000	-0.910512
000	-1.52866
000	-1.31899
000	-1.29152
000	-0.52982
000	-1.62961
000	-0.459195
000	-1.17759
100	-1.90937
100	-1.22549
100	-0.835737
100	-1.04762
100	0.281389
100	0.677795
100	0.177328
100	-0.0274831
100	-0.989398
100	0.0436254
100	-1.14842
100	-0.744426
100	0.78158
100	-1.24875
100	-0.89834
100	-0.077493
100	-0.296203
100	-0.948412
100	0.108616
100	0.0461426
100	-0.245833
100	-0.132594
100	-0.171635
100	-1.15033
100	-1.19224
100	-1.63398
100	-0.0604123
100	-0.0278304
100	-0.232528
100	0.179543
100	-0.253101
100	-1.07745
100	-0.281036
100	0.930881
100	-0.247799
100	0.186491
100	-0.643058
100	-0.471057
100	-1.42372
100	-0.874529
100	-0.431673
100	0.0814367
100	-0.252869
100	-0.516054
100	-0.87215
100	-0.703055
100	-0.39767
100	-0.290695
100	0.263983
100	0.293185
100	-0.656631
100	-0.948914
100	-0.432866
100	-0.546208
100	-0.831593
100	-0.934732
100	-0.231006
100	-1.04921
100	0.225453
100	-0.817745
100	0.710404
100	1.31982
100	-1.20114
100	-0.813323
100	-0.490122
100	-0.733948
100	-1.15402
100	0.295907
100	-0.108054
100	0.339703
100	-0.466883
100	0.185178
100	-0.142928
100	0.214933
100	-0.271384
100	-0.912656
100	0.0670009
110	-0.482303
110	-0.637445
110	0.75191
110	-1.6451
110	0.0358776
110	-0.739314
110	-1.2559
110	0.311314
110	0.322537
110	-1.19846
110	-0.514444
110	-1.33117
110	0.340592
110	-1.30294
110	-0.569181
110	1.91309
110	-0.183218
110	0.418863
110	-0.439517
110	-0.285296
110	0.779764
110	0.250969
110	3.43221
110	0.865046
110	-0.458268
110	-0.134481
110	-0.711679
110	-0.325282
110	1.74673
110	0.128568
110	1.94064
110	1.87918
110	-0.702934
110	1.69906
110	1.48638
110	-1.13777
110	0.888265
110	0.0906891
110	1.23097
110	1.01426
110	-0.950584
110	-0.000761883
110	0.200811
110	2.15493
110	2.24445
110	0.0892883
110	0.962671
110	0.89111
110	2.41042
110	-0.348365
110	1.24561
110	1.51749
110	2.52974
110	-0.0376933
110	1.10353
110	0.226518
110	-0.454812
110	-0.0226159
110	0.638503
110	1.06375
110	0.723431
110	0.441241
110	1.39622
110	-0.0624615
110	0.290915
110	-0.203776
110	0.634834
110	0.693739
110	-0.461237
110	2.08006
110	1.64103
110	1.03295
110	1.01331
110	0.807739
110	1.09173
110	1.11675
110	0.0637999
110	-0.818483
110	0.982098
110	0.136591
110	0.0854714
110	-0.0479117
110	0.638376
110	2.72588
110	-0.0819414
110	0.374923
110	1.82934
110	-0.00235807
110	-1.32148
110	-0.799855
110	-0.908992
110	-0.619485
110	0.646193
110	0.756519
110	0.127599
110	1.60637
110	0.551598
110	0.751329
110	-0.62671
110	0.910747
110	-0.635729
110	0.767397
110	0.720109
110	0.406726
110	0.481478
110	-0.242252
110	-0.00996008
110	-0.674756
110	-0.462325
110	0.480924
110	2.36418
110	1.36438
110	1.45732
110	-0.0483336
110	-0.422471
110	-0.0798768
110	0.699237
110	2.52439
110	0.300894
110	3.11483
110	0.468195
110	0.859888
110	0.209369
110	-0.322059
110	0.608896
110	0.374459
110	1.29724
110	0.245895
110	1.01491
110	1.77984
110	0.756978
110	2.17012
110	0.753463
110	0.101088
110	-0.400729
110	-0.910681
110	0.586819
110	-0.427309
110	-1.13083
110	-0.128332
110	0.257978
110	0.86509
110	-0.371062
110	0.269686
110	-0.88553
111	-0.623079
111	0.211307
111	1.63301
111	0.267429
111	-0.969391
111	-1.02717
111	1.6882
111	-0.113513
111	0.818277
111	-1.11475
111	-0.227864
111	0.378746
111	0.0128777
111	3.68063
111	2.30915
111	-0.532426
111	1.0175
111	0.342006
111	-0.813008
111	0.666185
111	0.252573
111	0.569498
111	-0.970248
111	-0.353475
111	0.0736142
111	-0.845326
111	0.933649
111	2.19028
111	-0.967377
111	-0.237902
111	0.177682
111	3.37025
111	0.686642
111	-0.589623
111	1.61392
111	-0.159234
111	-0.0362628
111	-1.26943
111	-0.68966
111	-0.324957
111	-0.375664
111	-1.68587
111	-0.0360935
111	0.456048
111	0.174974
111	1.16873
111	-0.469561
111	-0.234991
111	-0.0071808
111	-0.626203
111	-1.45972
111	0.399448
111	-0.30896
111	-0.6168
111	0.71542
111	-0.791
111	0.677542
111	0.412238
111	-1.40271
111	0.574641
111	1.93107
111	-0.175884
111	-0.912492
111	2.57755
111	-0.585334
111	0.642458
111	0.460325
111	1.5543
111	1.38221
111	1.97647
111	0.558546
111	2.09334
111	0.813273
111	0.27664
111	-0.517478
111	0.223763
111	0.213927
111	0.105493
111	-0.251514
111	-1.52935
111	0.506385
111	0.44942
111	-0.382997
111	-0.243196
111	-0.000805695
111	0.228875
111	0.138577
111	0.644904
111	0.469785
111	1.79107
111	3.22452
111	0.769652
111	-0.0329081
111	1.09613
111	1.56991
111	1.88624
111	1.28025
111	0.0531495
111	-0.0878569
111	0.510998
111	1.07241
111	1.865
111	2.25694
111	0.386223
111	-0.690492
111	-0.469354
111	2.3854
111	-0.160619
111	2.14659
111	0.823589
111	1.38671
111	0.880336
111	0.0296911
111	0.519661
111	-1.12704
111	2.15886
111	-0.984247
111	0.948083
111	-0.368117
111	-0.676281
111	-1.1583
111	-1.1394
111	0.303354
111	2.36036
111	-0.722062
111	-0.337744
111	0.684777
111	-0.370204
111	-0.141319
111	-0.251651
111	-0.355016
111	2.08734
111	0.803732
111	0.240369
111	0.599629
111	1.89479
111	-0.297314
111	0.906155
111	1.06387
111	0.810653
