# Supplementary material for: Glia inflammation and cell death pathways drive disease progression in preclinical and early AD
Source: EMBO Mol Med. 2025 Oct 10;17(11):3064–79. doi: 10.1038/s44321-025-00316-1 (PMC12603189; doi:10.1038/s44321-025-00316-1)
Supplement: Supplementary file 5 — Source data Fig. 3 [file 44321_2025_316_MOESM5_ESM.zip › Figure 3/3B/ReadME.txt]

ReadME

000 = A-T-N-
100 = A+T-N-
110 = A+T+N-
111 = A+T+N+
