# Supplementary material for: Glia inflammation and cell death pathways drive disease progression in preclinical and early AD
Source: EMBO Mol Med. 2025 Oct 10;17(11):3064–79. doi: 10.1038/s44321-025-00316-1 (PMC12603189; doi:10.1038/s44321-025-00316-1)
Supplement: Supplementary file 5 — Source data Fig. 3 [file 44321_2025_316_MOESM5_ESM.zip › Figure 3/3C/data.xlsx]

## Sheet: Sheet 1
data	value
000	-0.068155
000	-1.16346
000	-1.99379
000	-0.120847
000	-1.59274
000	-0.507704
000	-0.923502
000	-1.36825
000	-0.410299
000	-0.525397
000	-1.44039
000	-0.413201
000	-1.18772
000	-0.678144
000	-1.21572
000	-0.574285
000	-1.62717
000	-0.95471
000	-0.664229
000	-1.04895
000	-0.455155
000	-1.12168
000	-0.880601
000	-0.331236
000	-0.889785
000	-0.0154015
000	-0.366174
000	-0.400378
000	-1.84279
000	-1.12778
000	-1.09787
000	-0.909821
000	-0.912312
000	-0.65198
000	-1.5072
000	-0.299762
000	-0.48408
000	-0.349487
000	-0.425024
000	-0.171077
000	-1.16504
000	-0.356591
000	-0.344706
000	-0.855257
000	-0.183749
000	-0.732923
000	-0.903487
000	-0.243452
000	-0.803447
000	-1.83647
000	-0.478418
000	-0.290437
000	-1.10679
000	-1.38075
000	-1.00963
000	-0.333682
000	-1.06354
000	-0.589569
000	-0.229344
000	-0.861018
000	-1.53098
000	-1.38814
000	-1.84116
000	-1.76569
000	-1.32961
000	-0.949714
000	-0.981489
000	-1.54396
100	-1.14117
100	0.011131
100	-0.611997
100	-0.770522
100	-0.378673
100	1.12444
100	-0.566793
100	-0.651803
100	-0.708339
100	-0.425454
100	-0.953022
100	-0.320158
100	0.136436
100	-0.935286
100	-0.341204
100	0.301516
100	0.191475
100	-1.15097
100	-0.427139
100	-1.10568
100	-0.328265
100	0.524198
100	-0.122056
100	-0.897208
100	-0.519796
100	-0.800857
100	-0.561951
100	-0.675892
100	0.745971
100	-0.14883
100	-1.0714
100	-1.17619
100	1.05506
100	-0.0583752
100	-0.449716
100	-0.362554
100	-0.105414
100	-0.323902
100	-0.762125
100	0.684375
100	-1.22233
100	-0.0175456
100	-0.448272
100	-0.144846
100	-0.921298
100	0.374364
100	-0.312382
100	-0.177284
100	0.141859
100	0.897919
100	-0.323317
100	-1.02858
100	-0.408999
100	-0.293071
100	-0.891365
100	-0.471438
100	-0.245617
100	0.42134
100	-0.156162
100	-0.097485
100	0.985175
100	1.35859
100	-0.48689
100	-0.700055
100	-0.234568
100	0.0634232
100	-0.926609
100	0.7862
100	-0.838263
100	-0.0817141
100	-1.25794
100	-0.762843
100	-0.325537
100	-0.232189
100	-0.618595
100	-0.0980837
100	-0.338172
110	0.626723
110	-0.00502559
110	0.662057
110	-1.37757
110	-0.703854
110	-0.0192432
110	-0.319378
110	0.815308
110	-0.125602
110	-1.22142
110	-0.729863
110	-1.20984
110	0.343094
110	-0.736101
110	-1.27255
110	1.28687
110	-0.981984
110	0.433637
110	-0.828195
110	-0.146094
110	0.338607
110	0.808742
110	1.82098
110	2.01901
110	0.255619
110	0.28436
110	-0.366727
110	0.30084
110	1.43971
110	0.201478
110	2.12064
110	0.341078
110	-1.06613
110	2.43724
110	1.346
110	0.537782
110	0.734312
110	0.500395
110	1.34994
110	1.96106
110	-0.486417
110	-0.149019
110	-0.828321
110	1.6484
110	1.1345
110	-1.13092
110	0.286382
110	0.453927
110	1.34193
110	-0.0379019
110	2.15147
110	0.295919
110	1.93977
110	-0.0353435
110	1.02141
110	0.615313
110	-0.323323
110	-0.0799878
110	-0.0811869
110	0.638803
110	1.65742
110	-0.609926
110	1.25803
110	-0.196223
110	0.894527
110	-0.423317
110	-0.222168
110	1.27877
110	1.22123
110	2.17592
110	1.73032
110	1.66587
110	1.21274
110	0.711364
110	-0.34265
110	0.433981
110	0.171264
110	-0.752897
110	0.254363
110	0.707253
110	-0.318793
110	-0.502174
110	0.708984
110	3.32913
110	-0.218639
110	1.45058
110	1.59668
110	0.202091
110	-0.6594
110	-0.533113
110	-0.459795
110	-0.0702647
110	2.1463
110	0.825777
110	-0.318035
110	1.00303
110	0.97297
110	0.419744
110	0.590079
110	1.6195
110	0.10616
110	-0.00559656
110	0.0409517
110	-0.218745
110	-0.223541
110	0.922105
110	-0.39439
110	-0.953094
110	-0.31722
110	-0.0356796
110	1.83854
110	0.466565
110	0.90641
110	0.45188
110	-0.53047
110	0.811349
110	0.584249
110	2.85078
110	1.31254
110	2.07907
110	-0.0243936
110	0.718865
110	0.412745
110	-0.391703
110	0.939231
110	0.588173
110	1.3834
110	-0.383761
110	0.219209
110	0.357833
110	-0.394255
110	2.78518
110	0.413481
110	-0.538579
110	0.25558
110	-1.41801
110	1.33255
110	0.654963
110	-1.53039
110	0.478842
110	-0.557031
110	0.125149
110	1.46167
110	0.703106
110	-0.814242
111	-0.413463
111	0.393415
111	2.21737
111	-0.0866191
111	-0.39401
111	-0.660533
111	1.65885
111	0.0308923
111	-0.233563
111	-0.750002
111	-0.0138644
111	0.0737053
111	0.944545
111	3.07738
111	1.06839
111	-0.146037
111	-0.0872599
111	0.38689
111	-0.492356
111	1.30262
111	-0.0914505
111	-0.0149126
111	-0.913977
111	-0.258803
111	0.397953
111	-1.51768
111	0.0646625
111	1.42834
111	-0.985941
111	-0.540219
111	0.849739
111	3.19772
111	0.721627
111	0.984956
111	2.06414
111	-0.0286517
111	-0.539971
111	-0.713683
111	-0.483612
111	-0.181109
111	0.275472
111	-1.07654
111	0.517675
111	0.20387
111	1.50899
111	1.22589
111	-0.0500917
111	0.76968
111	0.365476
111	-0.423133
111	0.0462149
111	0.56533
111	-0.228697
111	-0.184824
111	-0.117921
111	-1.06558
111	-1.15283
111	0.165767
111	-0.363478
111	0.632038
111	1.82829
111	-0.303833
111	-0.654008
111	1.30384
111	0.563698
111	0.25948
111	0.457196
111	1.00136
111	0.618445
111	1.45862
111	1.517
111	1.35767
111	1.13777
111	0.285976
111	0.781852
111	-0.126098
111	1.20847
111	0.743986
111	-0.737116
111	-0.0773599
111	1.47842
111	0.07951
111	0.89042
111	-0.458206
111	-0.0256158
111	0.316657
111	0.0984412
111	0.105848
111	0.0549615
111	1.98659
111	3.59332
111	1.32802
111	-0.0248831
111	1.06856
111	1.8716
111	0.624693
111	1.67868
111	1.74288
111	0.872558
111	0.759252
111	1.22422
111	1.48336
111	2.53812
111	0.470248
111	-1.51831
111	-1.47621
111	1.68756
111	0.405158
111	2.2828
111	0.242692
111	2.88861
111	0.751225
111	0.493479
111	0.653097
111	-0.75012
111	2.3548
111	-1.37862
111	-0.697039
111	0.725787
111	-0.595673
111	-1.35423
111	-1.02843
111	0.178462
111	1.50856
111	-0.291631
111	0.253261
111	-0.0139669
111	-0.402055
111	0.871397
111	-0.112897
111	0.302058
111	2.18074
111	0.846966
111	-0.166553
111	0.993979
111	1.71077
111	0.443356
111	0.718482
111	1.15676
111	0.880426
