# Supplementary material for: Glia inflammation and cell death pathways drive disease progression in preclinical and early AD
Source: EMBO Mol Med. 2025 Oct 10;17(11):3064–79. doi: 10.1038/s44321-025-00316-1 (PMC12603189; doi:10.1038/s44321-025-00316-1)
Supplement: Supplementary file 5 — Source data Fig. 3 [file 44321_2025_316_MOESM5_ESM.zip › Figure 3/3D/data.xlsx]

## Sheet: Sheet 1
ATN	value
000	0.539363
000	-1.95784
000	-2.11267
000	0.253765
000	-2.03876
000	-0.892453
000	-0.254226
000	-0.441273
000	-0.271721
000	0.267077
000	-1.5511
000	-0.853869
000	-1.27125
000	-0.0899986
000	-0.0901944
000	-0.0992953
000	-0.920723
000	-0.370326
000	0.386622
000	-0.327351
000	-0.0759153
000	-0.433689
000	-1.66228
000	-0.282257
000	-0.797635
000	-0.663379
000	0.155722
000	-0.372522
000	-2.02658
000	-0.295463
000	-0.566688
000	-1.31353
000	-1.21132
000	-0.22586
000	-0.776543
000	0.662778
000	1.0825
000	-0.146074
000	-1.00026
000	1.12561
000	-0.159475
000	-0.623227
000	-0.0662435
000	-0.477489
000	-0.578943
000	-0.329889
000	-0.674589
000	0.612457
000	-0.891707
000	-1.18216
000	-0.422358
000	0.148037
000	0.144825
000	-1.54557
000	-0.118222
000	0.814041
000	-0.208974
000	-0.0380066
000	0.0697652
000	-0.66652
000	-0.824328
000	-1.66735
000	-1.81032
000	-1.30402
000	-1.09045
000	-1.15684
000	-1.04334
000	-0.814185
100	-1.29347
100	0.17578
100	-1.1855
100	-0.667556
100	0.505251
100	1.04143
100	-0.1784
100	-0.533229
100	-0.564989
100	0.0754532
100	-0.800917
100	-0.531271
100	-0.32028
100	-0.81961
100	-0.511203
100	0.151278
100	0.125369
100	-0.98215
100	0.168223
100	-0.230873
100	-0.884047
100	0.448299
100	-0.163254
100	-0.746762
100	-0.506583
100	-0.668106
100	0.152114
100	-0.432131
100	-0.518242
100	0.489478
100	-0.318074
100	-0.955326
100	0.264803
100	0.980092
100	-0.0604182
100	0.304319
100	-0.871259
100	-1.1286
100	-1.3311
100	-1.38332
100	-0.62212
100	0.786892
100	-0.27229
100	0.652312
100	-1.1086
100	-0.547827
100	0.403856
100	1.17793
100	-0.157918
100	-0.15016
100	-0.132049
100	-1.31515
100	-0.027463
100	-0.814045
100	-1.12581
100	-0.171296
100	-0.419447
100	0.672519
100	0.568006
100	-0.153388
100	1.61405
100	1.05162
100	-1.21991
100	-0.183666
100	-0.166336
100	0.558105
100	-0.49988
100	0.181256
100	-0.882271
100	0.430971
100	-1.12777
100	0.104583
100	-0.133506
100	0.159641
100	0.0757838
100	-0.0801122
100	-0.922097
110	-0.0177779
110	-0.593561
110	-0.0980345
110	-1.92931
110	0.222245
110	1.45176
110	-0.571038
110	0.164569
110	0.689689
110	-1.23507
110	-1.1659
110	-0.888032
110	0.556649
110	-1.00999
110	-0.433835
110	1.1914
110	-0.617231
110	-0.0991119
110	-0.76045
110	0.186002
110	0.677081
110	0.7321
110	3.15735
110	1.94337
110	0.533304
110	0.0933567
110	0.318304
110	-0.574065
110	1.39349
110	-0.104521
110	0.985039
110	0.81009
110	-0.120611
110	2.51162
110	2.39936
110	0.0797508
110	0.565844
110	-0.252941
110	1.13741
110	1.18364
110	-1.02906
110	0.195653
110	-0.9061
110	1.27708
110	0.615092
110	0.693551
110	0.752103
110	0.305902
110	0.419351
110	-0.872765
110	1.58861
110	0.875491
110	1.86797
110	0.263524
110	-0.158171
110	0.145449
110	-0.618931
110	0.18626
110	0.0805959
110	0.914718
110	0.249368
110	-0.00509359
110	0.527897
110	-0.556263
110	1.64636
110	-0.479829
110	0.129317
110	0.0127476
110	0.258276
110	2.51321
110	1.0699
110	1.63739
110	0.19861
110	0.96223
110	-0.0342131
110	0.353183
110	0.194222
110	0.546959
110	1.22263
110	0.50363
110	1.54542
110	-0.502589
110	-0.148767
110	2.73875
110	-0.261697
110	1.23228
110	2.87379
110	-0.153386
110	-0.596143
110	-0.232029
110	-0.928582
110	-0.205307
110	1.06748
110	0.715798
110	-1.47582
110	1.97924
110	0.265119
110	0.503215
110	-0.0919389
110	1.62173
110	-0.454537
110	0.0290928
110	0.0501833
110	0.246081
110	-0.272841
110	-0.513354
110	0.160482
110	-0.637868
110	-0.501343
110	0.0857045
110	1.59381
110	-0.208862
110	1.02455
110	0.0580868
110	-0.512663
110	-0.508867
110	0.851239
110	2.08964
110	0.0342723
110	1.89342
110	0.726172
110	0.843764
110	0.59508
110	-0.928788
110	1.04742
110	1.03714
110	0.478664
110	-0.510665
110	-0.591216
110	0.610027
110	-0.340887
110	1.64063
110	1.05491
110	-0.59736
110	-0.315375
110	-0.22873
110	-0.304872
110	-1.01602
110	-0.955566
110	0.823307
110	-0.662465
110	0.409721
110	0.360657
110	-0.735874
110	-1.57064
111	0.178601
111	-0.736801
111	1.3925
111	0.178158
111	-0.101318
111	-1.55497
111	2.17778
111	-0.482127
111	0.351747
111	-0.767751
111	-0.813995
111	-0.516136
111	-0.516415
111	2.7571
111	0.931703
111	-0.0670856
111	-0.71857
111	0.278058
111	-0.89266
111	0.383301
111	0.140874
111	0.844339
111	-0.666627
111	-0.636195
111	-0.0865224
111	-1.15253
111	-0.286002
111	1.46406
111	-1.29736
111	0.0413952
111	0.538199
111	2.08269
111	0.666439
111	-0.455996
111	1.50001
111	-0.0973659
111	-0.240548
111	-0.918962
111	-1.65112
111	-0.126446
111	0.89789
111	-1.63429
111	-0.541434
111	0.249927
111	0.178365
111	2.44346
111	-0.812088
111	-1.00826
111	0.176092
111	-0.514787
111	-0.0627109
111	0.425123
111	-0.987656
111	-0.63422
111	0.816085
111	-1.20388
111	-0.661295
111	-0.303477
111	-0.57234
111	0.198829
111	1.84677
111	-0.99491
111	-0.516221
111	1.26931
111	-0.287229
111	0.189612
111	0.451587
111	1.9365
111	1.82843
111	1.02357
111	0.147802
111	0.640799
111	1.17756
111	-0.0971157
111	0.796801
111	0.471805
111	0.850017
111	0.136408
111	-0.281191
111	-1.34036
111	0.940613
111	0.018259
111	0.283456
111	0.481792
111	0.0646526
111	-0.207594
111	0.0727297
111	0.127467
111	1.0263
111	2.46713
111	3.5909
111	2.61555
111	-0.779234
111	0.694511
111	0.904225
111	0.801284
111	1.85119
111	0.0560351
111	0.433063
111	0.919308
111	1.10312
111	1.85424
111	1.8816
111	0.652218
111	-0.845132
111	-0.892502
111	1.99019
111	0.285029
111	0.831695
111	0.236196
111	1.08997
111	0.448859
111	0.147596
111	0.353703
111	-0.948614
111	1.85018
111	-0.731361
111	-1.06305
111	-0.445622
111	-1.56678
111	-0.850454
111	-1.41108
111	0.411928
111	1.41438
111	0.632001
111	0.2668
111	0.916274
111	-0.0540483
111	0.028178
111	-0.627631
111	-0.705324
111	2.20113
111	0.682617
111	0.145283
111	-0.0130394
111	2.32363
111	-0.651511
111	0.343102
111	0.433792
111	0.00980187
