# Supplementary material for: Glia inflammation and cell death pathways drive disease progression in preclinical and early AD
Source: EMBO Mol Med. 2025 Oct 10;17(11):3064–79. doi: 10.1038/s44321-025-00316-1 (PMC12603189; doi:10.1038/s44321-025-00316-1)
Supplement: Supplementary file 5 — Source data Fig. 3 [file 44321_2025_316_MOESM5_ESM.zip › Figure 3/3A/data.xlsx]

## Sheet: Sheet 1
ATN	value
000	0.501005
000	-1.11924
000	-1.95206
000	-0.672196
000	-1.65982
000	-0.258496
000	-1.20502
000	-1.44397
000	-0.739999
000	0.212501
000	-1.09606
000	-0.499426
000	-2.4803
000	-1.09046
000	-0.0869983
000	-1.27064
000	-0.774593
000	-1.49082
000	0.334047
000	-1.28831
000	-1.04784
000	1.32374
000	-0.348192
000	-1.27046
000	-1.19323
000	-0.963496
000	-1.18812
000	-0.241753
000	-0.914164
000	-0.164525
000	0.397787
000	-1.16151
000	-0.424169
000	0.122862
000	-0.455094
000	0.895783
000	0.0199173
000	-0.476992
000	-0.915582
000	0.823962
000	-1.00776
000	0.106849
000	-1.12457
000	-0.908082
000	-0.0665622
000	0.247129
000	-0.24865
000	0.781306
000	-0.0377975
000	-0.845483
000	0.180641
000	-0.134799
000	-0.739123
000	-1.14731
000	1.50633
000	0.664159
000	0.0229675
000	0.37028
000	0.126276
000	-0.329117
000	-0.848723
000	-1.13825
000	-0.646085
000	-1.06807
000	0.23955
000	-1.39019
000	-0.940363
000	-0.542618
100	-1.7157
100	-0.742852
100	-0.75733
100	-1.07415
100	1.11591
100	0.824002
100	-0.483284
100	0.223538
100	-0.803055
100	-0.0897857
100	-0.603637
100	-1.24995
100	0.943428
100	-1.1311
100	-0.499798
100	-0.106121
100	0.526588
100	0.499313
100	-0.900533
100	0.599492
100	-0.0531979
100	-0.243261
100	-0.81735
100	-0.787245
100	-1.07062
100	-1.19591
100	0.592649
100	-0.0867589
100	0.445747
100	-0.67719
100	-0.143258
100	-1.13951
100	-1.04003
100	1.26892
100	0.0452118
100	0.1547
100	0.00325254
100	-0.505717
100	-1.30713
100	-1.44993
100	-0.0834587
100	0.390843
100	-0.340999
100	0.780768
100	-0.954221
100	-0.688863
100	-0.214767
100	0.669338
100	1.02634
100	0.215338
100	-0.42398
100	-1.47745
100	-0.390536
100	-0.172932
100	-1.17491
100	0.0391716
100	-0.0422429
100	-0.207673
100	1.20392
100	0.0345349
100	1.97017
100	1.82216
100	-0.654324
100	0.418472
100	-0.141555
100	0.375278
100	-0.238664
100	0.237324
100	-0.772073
100	1.13115
100	0.285949
100	1.89512
100	-0.437889
100	-0.538674
100	0.996356
100	-0.504894
100	-0.409472
110	-0.547463
110	-0.964737
110	-0.0687575
110	-1.23078
110	0.175226
110	-1.12316
110	-1.71596
110	-0.582716
110	-0.189732
110	-1.51862
110	-0.559166
110	-1.06927
110	0.654601
110	-1.89757
110	-1.31498
110	1.46173
110	-0.647294
110	0.306056
110	-0.635232
110	-0.554392
110	0.845763
110	-0.30297
110	3.43649
110	1.05333
110	-1.0623
110	-0.345766
110	-0.958986
110	-0.509169
110	0.351281
110	-0.495208
110	0.595451
110	1.11689
110	-0.761469
110	1.15483
110	2.17533
110	-1.38417
110	0.448484
110	-0.50763
110	1.02927
110	0.806476
110	-0.966805
110	0.675063
110	-0.554771
110	1.03111
110	2.38824
110	0.578898
110	1.65943
110	0.49883
110	1.5028
110	-0.599355
110	0.953387
110	1.15068
110	1.28216
110	-0.0911078
110	0.429572
110	1.21417
110	-0.334204
110	0.115773
110	0.975848
110	0.74843
110	1.11349
110	1.22893
110	1.63139
110	0.192667
110	0.511822
110	-0.178898
110	0.0113749
110	0.0807547
110	-1.39603
110	1.36039
110	2.13382
110	0.444041
110	0.38111
110	0.696028
110	0.600433
110	1.78528
110	-0.454827
110	-0.75496
110	1.78662
110	0.522859
110	0.675008
110	-0.430482
110	0.577726
110	2.43497
110	0.0180401
110	0.250644
110	2.39676
110	-0.412808
110	-1.05274
110	-0.608667
110	-0.331025
110	-0.453977
110	0.50301
110	-0.142608
110	-0.28409
110	1.21802
110	0.582009
110	0.674016
110	-0.240444
110	0.825828
110	-0.98778
110	0.251458
110	0.648414
110	0.700049
110	-0.272176
110	-0.817263
110	-0.273179
110	-0.263884
110	-0.440918
110	0.842956
110	2.03461
110	0.223824
110	0.278986
110	0.221002
110	-0.205278
110	-0.483713
110	0.271577
110	2.82388
110	0.48
110	1.83311
110	0.39685
110	0.463328
110	-0.173947
110	-0.0986761
110	-0.065153
110	0.860678
110	0.586588
110	-0.46014
110	0.830367
110	1.5809
110	-0.16154
110	3.14387
110	0.822579
110	0.071343
110	-0.564354
110	0.738204
110	-0.195346
110	-0.977881
110	-1.00212
110	0.470627
110	0.53897
110	0.965866
110	0.14129
110	-0.679148
110	-0.799328
111	-0.403685
111	-0.875571
111	1.1247
111	-0.314016
111	-0.57353
111	-1.40203
111	1.02157
111	-1.00485
111	0.176867
111	-0.975279
111	-1.19526
111	0.598198
111	-0.0190165
111	2.04127
111	1.99977
111	-0.528055
111	0.547399
111	-0.72152
111	-0.724225
111	-0.207279
111	0.123783
111	0.215875
111	-1.28752
111	-0.0968202
111	-0.0137905
111	-1.34492
111	0.386581
111	1.44126
111	-1.64131
111	0.227397
111	-0.712848
111	2.49505
111	0.296087
111	-1.13937
111	1.73327
111	-0.522025
111	0.480251
111	-1.46479
111	-0.888588
111	0.472764
111	-1.13283
111	-2.34517
111	-0.600679
111	-0.236384
111	-0.328041
111	1.21046
111	-0.714107
111	-0.697803
111	-0.462675
111	-1.32667
111	-1.1346
111	0.41546
111	-0.938431
111	-1.13161
111	-0.017933
111	-0.960947
111	-0.345803
111	-0.77676
111	-1.33614
111	-0.205076
111	2.14384
111	-0.363524
111	-0.873437
111	0.65508
111	-0.269183
111	0.381995
111	0.363665
111	1.72064
111	1.78185
111	1.12194
111	0.0176748
111	2.12295
111	2.11076
111	-0.321957
111	-0.795398
111	1.01662
111	0.239385
111	0.214337
111	-0.113864
111	-1.41591
111	0.505072
111	0.437342
111	-0.775946
111	0.108041
111	-0.164635
111	0.96076
111	0.274174
111	-0.174974
111	0.188626
111	1.37545
111	3.26035
111	1.75906
111	0.128599
111	1.00945
111	1.03456
111	1.60766
111	1.57146
111	-0.627818
111	1.08595
111	0.702815
111	0.156393
111	0.707059
111	3.24867
111	1.26038
111	-0.214244
111	-0.399111
111	2.02907
111	0.472558
111	1.1876
111	-0.189483
111	0.871119
111	-0.14503
111	0.528583
111	0.883467
111	-0.436673
111	1.7833
111	-1.34668
111	0.643654
111	-0.385966
111	-0.949765
111	-0.794405
111	-0.843519
111	1.29575
111	2.88288
111	-0.377146
111	-0.12527
111	0.864428
111	0.0360473
111	-0.0880381
111	0.505233
111	-0.810093
111	1.65678
111	1.95709
111	0.523359
111	0.65931
111	3.35557
111	-0.481425
111	1.31626
111	1.27318
111	0.272992
