# Supplementary material for: Glia inflammation and cell death pathways drive disease progression in preclinical and early AD
Source: EMBO Mol Med. 2025 Oct 10;17(11):3064–79. doi: 10.1038/s44321-025-00316-1 (PMC12603189; doi:10.1038/s44321-025-00316-1)
Supplement: Supplementary file 5 — Source data Fig. 3 [file 44321_2025_316_MOESM5_ESM.zip › Figure 3/3I/stats.xlsx]

## Sheet: Sheet 1
Description	ATN	Parameter	cor.r	cor.p	cor.padj
synaptic signalling	A-T-N-	mk_adni_suvr_infcg_braak1	0.279	0	0.003
synaptic signalling	A-T-N-	mk_adni_suvr_infcg_braak2	0.283	0	0.002
synaptic signalling	A-T-N-	mk_adni_suvr_infcg_braak3	0.212	0.005	0.06
synaptic signalling	A-T-N-	mk_adni_suvr_infcg_braak4	0.146	0.056	0.616
synaptic signalling	A-T-N-	mk_adni_suvr_infcg_braak5	0.016	0.832	1
synaptic signalling	A-T-N-	mk_adni_suvr_infcg_braak6	0.015	0.849	1
synaptic signalling	A-T-N-	nav_adni_suvr_fullcg_neocortex	0.293	0	0.001
synaptic signalling	A-T-N-	hp_vol	-0.233	0.002	0.025
synaptic signalling	A-T-N-	cdr	-0.074	0.379	1
synaptic signalling	A-T-N-	cdr_sob	-0.023	0.789	1
synaptic signalling	A-T-N-	mmse	-0.137	0.077	0.848
synaptic signalling	A+T-N-	mk_adni_suvr_infcg_braak1	-0.004	0.983	1
synaptic signalling	A+T-N-	mk_adni_suvr_infcg_braak2	0.027	0.881	1
synaptic signalling	A+T-N-	mk_adni_suvr_infcg_braak3	0.226	0.212	1
synaptic signalling	A+T-N-	mk_adni_suvr_infcg_braak4	0.416	0.019	0.205
synaptic signalling	A+T-N-	mk_adni_suvr_infcg_braak5	0.289	0.108	1
synaptic signalling	A+T-N-	mk_adni_suvr_infcg_braak6	0.282	0.118	1
synaptic signalling	A+T-N-	nav_adni_suvr_fullcg_neocortex	0.133	0.466	1
synaptic signalling	A+T-N-	hp_vol	-0.113	0.537	1
synaptic signalling	A+T-N-	cdr	0.051	0.791	1
synaptic signalling	A+T-N-	cdr_sob	0.101	0.597	1
synaptic signalling	A+T-N-	mmse	-0.202	0.285	1
synaptic signalling	A+T+N-	mk_adni_suvr_infcg_braak1	-0.131	0.452	1
synaptic signalling	A+T+N-	mk_adni_suvr_infcg_braak2	-0.149	0.391	1
synaptic signalling	A+T+N-	mk_adni_suvr_infcg_braak3	0.041	0.815	1
synaptic signalling	A+T+N-	mk_adni_suvr_infcg_braak4	-0.018	0.92	1
synaptic signalling	A+T+N-	mk_adni_suvr_infcg_braak5	-0.159	0.362	1
synaptic signalling	A+T+N-	mk_adni_suvr_infcg_braak6	-0.218	0.208	1
synaptic signalling	A+T+N-	nav_adni_suvr_fullcg_neocortex	0.086	0.621	1
synaptic signalling	A+T+N-	hp_vol	-0.138	0.427	1
synaptic signalling	A+T+N-	cdr	-0.004	0.983	1
synaptic signalling	A+T+N-	cdr_sob	0.066	0.715	1
synaptic signalling	A+T+N-	mmse	0.226	0.213	1
synaptic signalling	A+T+N+	mk_adni_suvr_infcg_braak1	0.332	0.105	1
synaptic signalling	A+T+N+	mk_adni_suvr_infcg_braak2	0.258	0.213	1
synaptic signalling	A+T+N+	mk_adni_suvr_infcg_braak3	0.046	0.827	1
synaptic signalling	A+T+N+	mk_adni_suvr_infcg_braak4	0.122	0.559	1
synaptic signalling	A+T+N+	mk_adni_suvr_infcg_braak5	-0.007	0.975	1
synaptic signalling	A+T+N+	mk_adni_suvr_infcg_braak6	-0.242	0.242	1
synaptic signalling	A+T+N+	nav_adni_suvr_fullcg_neocortex	0.075	0.72	1
synaptic signalling	A+T+N+	hp_vol	-0.35	0.087	0.956
synaptic signalling	A+T+N+	cdr	-0.15	0.475	1
synaptic signalling	A+T+N+	cdr_sob	-0.105	0.617	1
synaptic signalling	A+T+N+	mmse	0.167	0.434	1
neuroinflammation	A-T-N-	mk_adni_suvr_infcg_braak1	0.216	0.005	0.052
neuroinflammation	A-T-N-	mk_adni_suvr_infcg_braak2	0.243	0.001	0.015
neuroinflammation	A-T-N-	mk_adni_suvr_infcg_braak3	0.13	0.09	0.987
neuroinflammation	A-T-N-	mk_adni_suvr_infcg_braak4	0.073	0.342	1
neuroinflammation	A-T-N-	mk_adni_suvr_infcg_braak5	-0.05	0.519	1
neuroinflammation	A-T-N-	mk_adni_suvr_infcg_braak6	-0.055	0.475	1
neuroinflammation	A-T-N-	nav_adni_suvr_fullcg_neocortex	0.347	0	0
neuroinflammation	A-T-N-	hp_vol	-0.229	0.003	0.029
neuroinflammation	A-T-N-	cdr	-0.04	0.638	1
neuroinflammation	A-T-N-	cdr_sob	0.004	0.961	1
neuroinflammation	A-T-N-	mmse	-0.125	0.105	1
neuroinflammation	A+T-N-	mk_adni_suvr_infcg_braak1	0.112	0.54	1
neuroinflammation	A+T-N-	mk_adni_suvr_infcg_braak2	0.134	0.463	1
neuroinflammation	A+T-N-	mk_adni_suvr_infcg_braak3	0.366	0.04	0.44
neuroinflammation	A+T-N-	mk_adni_suvr_infcg_braak4	0.551	0.001	0.014
neuroinflammation	A+T-N-	mk_adni_suvr_infcg_braak5	0.468	0.007	0.081
neuroinflammation	A+T-N-	mk_adni_suvr_infcg_braak6	0.385	0.03	0.334
neuroinflammation	A+T-N-	nav_adni_suvr_fullcg_neocortex	0.26	0.15	1
neuroinflammation	A+T-N-	hp_vol	-0.259	0.152	1
neuroinflammation	A+T-N-	cdr	-0.058	0.76	1
neuroinflammation	A+T-N-	cdr_sob	0.024	0.901	1
neuroinflammation	A+T-N-	mmse	0.141	0.458	1
neuroinflammation	A+T+N-	mk_adni_suvr_infcg_braak1	-0.092	0.598	1
neuroinflammation	A+T+N-	mk_adni_suvr_infcg_braak2	-0.091	0.603	1
neuroinflammation	A+T+N-	mk_adni_suvr_infcg_braak3	-0.032	0.854	1
neuroinflammation	A+T+N-	mk_adni_suvr_infcg_braak4	-0.069	0.692	1
neuroinflammation	A+T+N-	mk_adni_suvr_infcg_braak5	-0.165	0.342	1
neuroinflammation	A+T+N-	mk_adni_suvr_infcg_braak6	-0.221	0.202	1
neuroinflammation	A+T+N-	nav_adni_suvr_fullcg_neocortex	0.167	0.336	1
neuroinflammation	A+T+N-	hp_vol	-0.283	0.099	1
neuroinflammation	A+T+N-	cdr	-0.031	0.864	1
neuroinflammation	A+T+N-	cdr_sob	0.025	0.892	1
neuroinflammation	A+T+N-	mmse	0.305	0.089	0.98
neuroinflammation	A+T+N+	mk_adni_suvr_infcg_braak1	0.328	0.11	1
neuroinflammation	A+T+N+	mk_adni_suvr_infcg_braak2	0.205	0.323	1
neuroinflammation	A+T+N+	mk_adni_suvr_infcg_braak3	-0.018	0.934	1
neuroinflammation	A+T+N+	mk_adni_suvr_infcg_braak4	0.055	0.795	1
neuroinflammation	A+T+N+	mk_adni_suvr_infcg_braak5	-0.084	0.689	1
neuroinflammation	A+T+N+	mk_adni_suvr_infcg_braak6	-0.274	0.185	1
neuroinflammation	A+T+N+	nav_adni_suvr_fullcg_neocortex	0.109	0.602	1
neuroinflammation	A+T+N+	hp_vol	-0.274	0.185	1
neuroinflammation	A+T+N+	cdr	-0.179	0.393	1
neuroinflammation	A+T+N+	cdr_sob	-0.106	0.616	1
neuroinflammation	A+T+N+	mmse	0.158	0.46	1
cell death pathways	A-T-N-	mk_adni_suvr_infcg_braak1	0.229	0.003	0.03
cell death pathways	A-T-N-	mk_adni_suvr_infcg_braak2	0.249	0.001	0.012
cell death pathways	A-T-N-	mk_adni_suvr_infcg_braak3	0.114	0.137	1
cell death pathways	A-T-N-	mk_adni_suvr_infcg_braak4	0.041	0.591	1
cell death pathways	A-T-N-	mk_adni_suvr_infcg_braak5	-0.098	0.202	1
cell death pathways	A-T-N-	mk_adni_suvr_infcg_braak6	-0.107	0.165	1
cell death pathways	A-T-N-	nav_adni_suvr_fullcg_neocortex	0.323	0	0
cell death pathways	A-T-N-	hp_vol	-0.266	0	0.005
cell death pathways	A-T-N-	cdr	-0.046	0.582	1
cell death pathways	A-T-N-	cdr_sob	0.011	0.895	1
cell death pathways	A-T-N-	mmse	-0.146	0.059	0.645
cell death pathways	A+T-N-	mk_adni_suvr_infcg_braak1	0.048	0.792	1
cell death pathways	A+T-N-	mk_adni_suvr_infcg_braak2	0.231	0.203	1
cell death pathways	A+T-N-	mk_adni_suvr_infcg_braak3	0.409	0.021	0.23
cell death pathways	A+T-N-	mk_adni_suvr_infcg_braak4	0.533	0.002	0.022
cell death pathways	A+T-N-	mk_adni_suvr_infcg_braak5	0.357	0.046	0.501
cell death pathways	A+T-N-	mk_adni_suvr_infcg_braak6	0.347	0.052	0.577
cell death pathways	A+T-N-	nav_adni_suvr_fullcg_neocortex	0.246	0.174	1
cell death pathways	A+T-N-	hp_vol	-0.198	0.275	1
cell death pathways	A+T-N-	cdr	0.058	0.76	1
cell death pathways	A+T-N-	cdr_sob	0.098	0.607	1
cell death pathways	A+T-N-	mmse	-0.127	0.505	1
cell death pathways	A+T+N-	mk_adni_suvr_infcg_braak1	-0.045	0.795	1
cell death pathways	A+T+N-	mk_adni_suvr_infcg_braak2	-0.072	0.681	1
cell death pathways	A+T+N-	mk_adni_suvr_infcg_braak3	0.067	0.703	1
cell death pathways	A+T+N-	mk_adni_suvr_infcg_braak4	0.005	0.979	1
cell death pathways	A+T+N-	mk_adni_suvr_infcg_braak5	-0.124	0.476	1
cell death pathways	A+T+N-	mk_adni_suvr_infcg_braak6	-0.124	0.477	1
cell death pathways	A+T+N-	nav_adni_suvr_fullcg_neocortex	0.102	0.56	1
cell death pathways	A+T+N-	hp_vol	-0.183	0.29	1
cell death pathways	A+T+N-	cdr	0.042	0.817	1
cell death pathways	A+T+N-	cdr_sob	0.103	0.57	1
cell death pathways	A+T+N-	mmse	0.257	0.155	1
cell death pathways	A+T+N+	mk_adni_suvr_infcg_braak1	0.277	0.18	1
cell death pathways	A+T+N+	mk_adni_suvr_infcg_braak2	0.222	0.284	1
cell death pathways	A+T+N+	mk_adni_suvr_infcg_braak3	0.02	0.925	1
cell death pathways	A+T+N+	mk_adni_suvr_infcg_braak4	0.062	0.77	1
cell death pathways	A+T+N+	mk_adni_suvr_infcg_braak5	-0.099	0.636	1
cell death pathways	A+T+N+	mk_adni_suvr_infcg_braak6	-0.28	0.175	1
cell death pathways	A+T+N+	nav_adni_suvr_fullcg_neocortex	0.095	0.652	1
cell death pathways	A+T+N+	hp_vol	-0.312	0.129	1
cell death pathways	A+T+N+	cdr	-0.189	0.367	1
cell death pathways	A+T+N+	cdr_sob	-0.088	0.677	1
cell death pathways	A+T+N+	mmse	0.184	0.39	1
glia activation	A-T-N-	mk_adni_suvr_infcg_braak1	0.197	0.01	0.107
glia activation	A-T-N-	mk_adni_suvr_infcg_braak2	0.237	0.002	0.021
glia activation	A-T-N-	mk_adni_suvr_infcg_braak3	0.118	0.125	1
glia activation	A-T-N-	mk_adni_suvr_infcg_braak4	0.042	0.583	1
glia activation	A-T-N-	mk_adni_suvr_infcg_braak5	-0.081	0.295	1
glia activation	A-T-N-	mk_adni_suvr_infcg_braak6	-0.086	0.265	1
glia activation	A-T-N-	nav_adni_suvr_fullcg_neocortex	0.318	0	0
glia activation	A-T-N-	hp_vol	-0.22	0.004	0.042
glia activation	A-T-N-	cdr	-0.072	0.39	1
glia activation	A-T-N-	cdr_sob	-0.03	0.723	1
glia activation	A-T-N-	mmse	-0.119	0.125	1
glia activation	A+T-N-	mk_adni_suvr_infcg_braak1	0.087	0.635	1
glia activation	A+T-N-	mk_adni_suvr_infcg_braak2	0.14	0.443	1
glia activation	A+T-N-	mk_adni_suvr_infcg_braak3	0.381	0.032	0.353
glia activation	A+T-N-	mk_adni_suvr_infcg_braak4	0.553	0.001	0.014
glia activation	A+T-N-	mk_adni_suvr_infcg_braak5	0.46	0.009	0.096
glia activation	A+T-N-	mk_adni_suvr_infcg_braak6	0.377	0.034	0.375
glia activation	A+T-N-	nav_adni_suvr_fullcg_neocortex	0.249	0.17	1
glia activation	A+T-N-	hp_vol	-0.26	0.151	1
glia activation	A+T-N-	cdr	-0.012	0.951	1
glia activation	A+T-N-	cdr_sob	0.062	0.746	1
glia activation	A+T-N-	mmse	0.095	0.616	1
glia activation	A+T+N-	mk_adni_suvr_infcg_braak1	-0.05	0.774	1
glia activation	A+T+N-	mk_adni_suvr_infcg_braak2	-0.048	0.782	1
glia activation	A+T+N-	mk_adni_suvr_infcg_braak3	0.033	0.85	1
glia activation	A+T+N-	mk_adni_suvr_infcg_braak4	-0.018	0.916	1
glia activation	A+T+N-	mk_adni_suvr_infcg_braak5	-0.125	0.471	1
glia activation	A+T+N-	mk_adni_suvr_infcg_braak6	-0.175	0.312	1
glia activation	A+T+N-	nav_adni_suvr_fullcg_neocortex	0.124	0.476	1
glia activation	A+T+N-	hp_vol	-0.255	0.139	1
glia activation	A+T+N-	cdr	-0.026	0.884	1
glia activation	A+T+N-	cdr_sob	0.021	0.905	1
glia activation	A+T+N-	mmse	0.286	0.112	1
glia activation	A+T+N+	mk_adni_suvr_infcg_braak1	0.301	0.144	1
glia activation	A+T+N+	mk_adni_suvr_infcg_braak2	0.226	0.276	1
glia activation	A+T+N+	mk_adni_suvr_infcg_braak3	0.004	0.987	1
glia activation	A+T+N+	mk_adni_suvr_infcg_braak4	0.055	0.795	1
glia activation	A+T+N+	mk_adni_suvr_infcg_braak5	-0.108	0.604	1
glia activation	A+T+N+	mk_adni_suvr_infcg_braak6	-0.294	0.154	1
glia activation	A+T+N+	nav_adni_suvr_fullcg_neocortex	0.108	0.604	1
glia activation	A+T+N+	hp_vol	-0.321	0.118	1
glia activation	A+T+N+	cdr	-0.182	0.384	1
glia activation	A+T+N+	cdr_sob	-0.077	0.715	1
glia activation	A+T+N+	mmse	0.179	0.402	1
mitochondrial axonal transport	A-T-N-	mk_adni_suvr_infcg_braak1	0.248	0.001	0.012
mitochondrial axonal transport	A-T-N-	mk_adni_suvr_infcg_braak2	0.256	0.001	0.008
mitochondrial axonal transport	A-T-N-	mk_adni_suvr_infcg_braak3	0.106	0.168	1
mitochondrial axonal transport	A-T-N-	mk_adni_suvr_infcg_braak4	0.031	0.684	1
mitochondrial axonal transport	A-T-N-	mk_adni_suvr_infcg_braak5	-0.128	0.095	1
mitochondrial axonal transport	A-T-N-	mk_adni_suvr_infcg_braak6	-0.133	0.083	0.912
mitochondrial axonal transport	A-T-N-	nav_adni_suvr_fullcg_neocortex	0.364	0	0
mitochondrial axonal transport	A-T-N-	hp_vol	-0.309	0	0
mitochondrial axonal transport	A-T-N-	cdr	0.007	0.933	1
mitochondrial axonal transport	A-T-N-	cdr_sob	0.1	0.235	1
mitochondrial axonal transport	A-T-N-	mmse	-0.173	0.025	0.274
mitochondrial axonal transport	A+T-N-	mk_adni_suvr_infcg_braak1	0.05	0.784	1
mitochondrial axonal transport	A+T-N-	mk_adni_suvr_infcg_braak2	0.157	0.391	1
mitochondrial axonal transport	A+T-N-	mk_adni_suvr_infcg_braak3	0.341	0.057	0.628
mitochondrial axonal transport	A+T-N-	mk_adni_suvr_infcg_braak4	0.273	0.131	1
mitochondrial axonal transport	A+T-N-	mk_adni_suvr_infcg_braak5	0.006	0.974	1
mitochondrial axonal transport	A+T-N-	mk_adni_suvr_infcg_braak6	-0.056	0.761	1
mitochondrial axonal transport	A+T-N-	nav_adni_suvr_fullcg_neocortex	0.091	0.621	1
mitochondrial axonal transport	A+T-N-	hp_vol	-0.346	0.053	0.586
mitochondrial axonal transport	A+T-N-	cdr	0.221	0.239	1
mitochondrial axonal transport	A+T-N-	cdr_sob	0.22	0.243	1
mitochondrial axonal transport	A+T-N-	mmse	-0.18	0.342	1
mitochondrial axonal transport	A+T+N-	mk_adni_suvr_infcg_braak1	0.086	0.623	1
mitochondrial axonal transport	A+T+N-	mk_adni_suvr_infcg_braak2	0.05	0.776	1
mitochondrial axonal transport	A+T+N-	mk_adni_suvr_infcg_braak3	0.208	0.231	1
mitochondrial axonal transport	A+T+N-	mk_adni_suvr_infcg_braak4	0.162	0.35	1
mitochondrial axonal transport	A+T+N-	mk_adni_suvr_infcg_braak5	0.014	0.937	1
mitochondrial axonal transport	A+T+N-	mk_adni_suvr_infcg_braak6	-0.106	0.542	1
mitochondrial axonal transport	A+T+N-	nav_adni_suvr_fullcg_neocortex	-0.103	0.556	1
mitochondrial axonal transport	A+T+N-	hp_vol	-0.216	0.212	1
mitochondrial axonal transport	A+T+N-	cdr	0.185	0.302	1
mitochondrial axonal transport	A+T+N-	cdr_sob	0.194	0.28	1
mitochondrial axonal transport	A+T+N-	mmse	0.084	0.646	1
mitochondrial axonal transport	A+T+N+	mk_adni_suvr_infcg_braak1	0.402	0.047	0.519
mitochondrial axonal transport	A+T+N+	mk_adni_suvr_infcg_braak2	0.362	0.076	0.841
mitochondrial axonal transport	A+T+N+	mk_adni_suvr_infcg_braak3	0.168	0.421	1
mitochondrial axonal transport	A+T+N+	mk_adni_suvr_infcg_braak4	0.275	0.183	1
mitochondrial axonal transport	A+T+N+	mk_adni_suvr_infcg_braak5	0.19	0.361	1
mitochondrial axonal transport	A+T+N+	mk_adni_suvr_infcg_braak6	-0.01	0.963	1
mitochondrial axonal transport	A+T+N+	nav_adni_suvr_fullcg_neocortex	-0.01	0.963	1
mitochondrial axonal transport	A+T+N+	hp_vol	-0.235	0.258	1
mitochondrial axonal transport	A+T+N+	cdr	0.02	0.924	1
mitochondrial axonal transport	A+T+N+	cdr_sob	0.049	0.815	1
mitochondrial axonal transport	A+T+N+	mmse	0.035	0.873	1
