# Supplementary material for: Glia inflammation and cell death pathways drive disease progression in preclinical and early AD
Source: EMBO Mol Med. 2025 Oct 10;17(11):3064–79. doi: 10.1038/s44321-025-00316-1 (PMC12603189; doi:10.1038/s44321-025-00316-1)
Supplement: Supplementary file 7 — Source data Fig. 5 [file 44321_2025_316_MOESM7_ESM.zip]

Archive with 9 entries (6 files):
- Figure 5/
- Figure 5/5A/
- Figure 5/.DS_Store
- __MACOSX/Figure 5/._.DS_Store
- Figure 5/5B/
- Figure 5/5A/data.xlsx
- __MACOSX/Figure 5/5A/._data.xlsx
- Figure 5/5B/data.xlsx
- __MACOSX/Figure 5/5B/._data.xlsx
