# Supplementary material for: Glia inflammation and cell death pathways drive disease progression in preclinical and early AD
Source: EMBO Mol Med. 2025 Oct 10;17(11):3064–79. doi: 10.1038/s44321-025-00316-1 (PMC12603189; doi:10.1038/s44321-025-00316-1)
Supplement: Supplementary file 8 — Appendix Figure Source Data [file 44321_2025_316_MOESM8_ESM.zip]

Archive with 105 entries (74 files):
- Appendix Figure 6/
- Appendix Figure 6/6A/
- Appendix Figure 6/.DS_Store
- __MACOSX/Appendix Figure 6/._.DS_Store
- Appendix Figure 6/6B/
- Appendix Figure 6/6A/data.xlsx
- __MACOSX/Appendix Figure 6/6A/._data.xlsx
- Appendix Figure 6/6B/data.xlsx
- __MACOSX/Appendix Figure 6/6B/._data.xlsx
- Appendix Figure 1/
- Appendix Figure 1/.DS_Store
- __MACOSX/Appendix Figure 1/._.DS_Store
- Appendix Figure 1/1F/
- Appendix Figure 1/1A/
- Appendix Figure 1/1G/
- Appendix Figure 1/1B/
- Appendix Figure 1/1E/
- Appendix Figure 1/1D/
- Appendix Figure 1/1C/
- Appendix Figure 1/1F/stats.xlsx
- __MACOSX/Appendix Figure 1/1F/._stats.xlsx
- Appendix Figure 1/1A/stats.xlsx
- __MACOSX/Appendix Figure 1/1A/._stats.xlsx
- Appendix Figure 1/1G/top30_GO.xlsx
- __MACOSX/Appendix Figure 1/1G/._top30_GO.xlsx
- Appendix Figure 1/1B/stats.xlsx
- __MACOSX/Appendix Figure 1/1B/._stats.xlsx
- Appendix Figure 1/1E/data.xlsx
- __MACOSX/Appendix Figure 1/1E/._data.xlsx
- Appendix Figure 1/1D/.DS_Store
- __MACOSX/Appendix Figure 1/1D/._.DS_Store
- Appendix Figure 1/1D/data.xlsx
- __MACOSX/Appendix Figure 1/1D/._data.xlsx
- Appendix Figure 1/1C/stats.xlsx
- __MACOSX/Appendix Figure 1/1C/._stats.xlsx
- Appendix Figure 2 /
- Appendix Figure 2 /.DS_Store
- __MACOSX/Appendix Figure 2 /._.DS_Store
- Appendix Figure 2 /2F/
- Appendix Figure 2 /2C/
- Appendix Figure 2 /2D/
- Appendix Figure 2 /2E/
- Appendix Figure 2 /2F/top20_GO.xlsx
- __MACOSX/Appendix Figure 2 /2F/._top20_GO.xlsx
- Appendix Figure 2 /2C/data.xlsx
- __MACOSX/Appendix Figure 2 /2C/._data.xlsx
- Appendix Figure 2 /2D/top20_GO.xlsx
- __MACOSX/Appendix Figure 2 /2D/._top20_GO.xlsx
- Appendix Figure 2 /2E/top20_GO.xlsx
- __MACOSX/Appendix Figure 2 /2E/._top20_GO.xlsx
- Appendix Figure 3/
- Appendix Figure 3/3K/
- Appendix Figure 3/3L/
- Appendix Figure 3/3E/
- Appendix Figure 3/3B/
- Appendix Figure 3/3C/
- Appendix Figure 3/3D/
- Appendix Figure 3/3M/
- Appendix Figure 3/.DS_Store
- __MACOSX/Appendix Figure 3/._.DS_Store
- Appendix Figure 3/3O/
- Appendix Figure 3/3A/
- Appendix Figure 3/3N/
- Appendix Figure 3/3K/data.xlsx
- __MACOSX/Appendix Figure 3/3K/._data.xlsx
- Appendix Figure 3/3L/data.xlsx
- __MACOSX/Appendix Figure 3/3L/._data.xlsx
- Appendix Figure 3/3E/data.xlsx
- __MACOSX/Appendix Figure 3/3E/._data.xlsx
- Appendix Figure 3/3E/ReadME.txt
- __MACOSX/Appendix Figure 3/3E/._ReadME.txt
- Appendix Figure 3/3B/data.xlsx
- __MACOSX/Appendix Figure 3/3B/._data.xlsx
- Appendix Figure 3/3B/ReadME.txt
- __MACOSX/Appendix Figure 3/3B/._ReadME.txt
- Appendix Figure 3/3C/data.xlsx
- __MACOSX/Appendix Figure 3/3C/._data.xlsx
- Appendix Figure 3/3C/ReadME.txt
- __MACOSX/Appendix Figure 3/3C/._ReadME.txt
- Appendix Figure 3/3D/data.xlsx
- __MACOSX/Appendix Figure 3/3D/._data.xlsx
- Appendix Figure 3/3D/ReadME.txt
- __MACOSX/Appendix Figure 3/3D/._ReadME.txt
- Appendix Figure 3/3M/data.xlsx
- __MACOSX/Appendix Figure 3/3M/._data.xlsx
- Appendix Figure 3/3O/data.xlsx
- __MACOSX/Appendix Figure 3/3O/._data.xlsx
- Appendix Figure 3/3A/data.xlsx
- __MACOSX/Appendix Figure 3/3A/._data.xlsx
- Appendix Figure 3/3A/ReadME.txt
- __MACOSX/Appendix Figure 3/3A/._ReadME.txt
- Appendix Figure 3/3N/data.xlsx
- __MACOSX/Appendix Figure 3/3N/._data.xlsx
- Appendix Figure 4 /
- Appendix Figure 4 /.DS_Store
- __MACOSX/Appendix Figure 4 /._.DS_Store
- Appendix Figure 4 /4B/
- Appendix Figure 4 /4C/
- Appendix Figure 4 /4B/data.xlsx
- __MACOSX/Appendix Figure 4 /4B/._data.xlsx
- Appendix Figure 4 /4B/ReadME.txt
- __MACOSX/Appendix Figure 4 /4B/._ReadME.txt
- Appendix Figure 4 /4C/stats.xlsx
- __MACOSX/Appendix Figure 4 /4C/._stats.xlsx
- Appendix Figure 5/
