# Supplementary material for: Glia inflammation and cell death pathways drive disease progression in preclinical and early AD
Source: EMBO Mol Med. 2025 Oct 10;17(11):3064–79. doi: 10.1038/s44321-025-00316-1 (PMC12603189; doi:10.1038/s44321-025-00316-1)
Supplement: Supplementary file 8 — Appendix Figure Source Data [file 44321_2025_316_MOESM8_ESM.zip › Appendix Figure 1/1E/data.xlsx]

## Sheet: Sheet 1
comparison	pathway	neg log10 Padj
ADD vs CUY	response to interleukin-1	7.5225
ADD vs CUY	response to tumor necrosis factor	7.51184
ADD vs CUY	response to type II interferon	6.12966
MCI vs CUY	response to tumor necrosis factor	3.30862
MCI vs CUY	response to interleukin-1	3.20326
MCI vs CUY	response to type II interferon	2.32033
CU vs CUY	response to interleukin-1	4.56842
CU vs CUY	response to tumor necrosis factor	2.5628
CU vs CUY	response to type II interferon	2.25518
