# Supplementary material for: Glia inflammation and cell death pathways drive disease progression in preclinical and early AD
Source: EMBO Mol Med. 2025 Oct 10;17(11):3064–79. doi: 10.1038/s44321-025-00316-1 (PMC12603189; doi:10.1038/s44321-025-00316-1)
Supplement: Supplementary file 8 — Appendix Figure Source Data [file 44321_2025_316_MOESM8_ESM.zip › Appendix Figure 1/1D/data.xlsx]

## Sheet: Sheet 1
comparison	pathway	neg log10 Padj
ADD vs CUY	ERK_signaling	3.42027
ADD vs CUY	calcium_signaling	2.03735
ADD vs CUY	chemotaxis	3.23254
ADD vs CUY	glia	2.39906
ADD vs CUY	migration	2.82469
ADD vs CUY	synaptic_signaling	1.57483
ADD vs CUY	zcytokine	1.21814
MCI vs CUY	ERK_signaling	2.54974
MCI vs CUY	calcium_signaling	1.06242
MCI vs CUY	chemotaxis	1.96689
MCI vs CUY	glia	1.63493
MCI vs CUY	migration	1.5205
MCI vs CUY	synaptic_signaling	1.44574
MCI vs CUY	zcytokine	1.60469
CU vs CUY	ERK_signaling	9.50162
CU vs CUY	calcium_signaling	2.46603
CU vs CUY	chemotaxis	4.36281
CU vs CUY	glia	2.46774
CU vs CUY	migration	2.52352
CU vs CUY	synaptic_signaling	1.72074
CU vs CUY	zcytokine	1.41696
