# Supplementary material for: Glia inflammation and cell death pathways drive disease progression in preclinical and early AD
Source: EMBO Mol Med. 2025 Oct 10;17(11):3064–79. doi: 10.1038/s44321-025-00316-1 (PMC12603189; doi:10.1038/s44321-025-00316-1)
Supplement: Supplementary file 8 — Appendix Figure Source Data [file 44321_2025_316_MOESM8_ESM.zip › Appendix Figure 2 /2C/data.xlsx]

## Sheet: Sheet 1
Cluster	1	2	3	4	5	6
1	0	0.494072	2.07106	0.832566	0.565676	1.22384
2	0.494072	0	1.58121	0.344201	1.04401	1.71389
3	2.07106	1.58121	0	1.24803	2.61866	3.29287
4	0.832566	0.344201	1.24803	0	1.38273	2.05017
5	0.565676	1.04401	2.61866	1.38273	0	0.697784
6	1.22384	1.71389	3.29287	2.05017	0.697784	0
