# Supplementary material for: Glia inflammation and cell death pathways drive disease progression in preclinical and early AD
Source: EMBO Mol Med. 2025 Oct 10;17(11):3064–79. doi: 10.1038/s44321-025-00316-1 (PMC12603189; doi:10.1038/s44321-025-00316-1)
Supplement: Supplementary file 8 — Appendix Figure Source Data [file 44321_2025_316_MOESM8_ESM.zip › Appendix Figure 3/3K/data.xlsx]

## Sheet: Sheet 1
Description	Imaging	signed neg log10 Padj
neuroinflammatory response	mk_adni_suvr_infcg_braak1	6.67511
neuroinflammatory response	mk_adni_suvr_infcg_braak2	5.25247
neuroinflammatory response	mk_adni_suvr_infcg_braak3	4.15065
neuroinflammatory response	mk_adni_suvr_infcg_braak4	3.14017
neuroinflammatory response	mk_adni_suvr_infcg_braak5	1.43034
neuroinflammatory response	mk_adni_suvr_infcg_braak6	1.14347
neuroinflammatory response	nav_adni_suvr_fullcg_neocortex	5.95469
neuroinflammatory response	hp_vol	-5.59063
neuroinflammatory response	cdr	1.34302
neuroinflammatory response	cdr_sob	1.17564
neuroinflammatory response	mmse	-1.14204
