# Supplementary material for: Glia inflammation and cell death pathways drive disease progression in preclinical and early AD
Source: EMBO Mol Med. 2025 Oct 10;17(11):3064–79. doi: 10.1038/s44321-025-00316-1 (PMC12603189; doi:10.1038/s44321-025-00316-1)
Supplement: Supplementary file 8 — Appendix Figure Source Data [file 44321_2025_316_MOESM8_ESM.zip › Appendix Figure 3/3L/data.xlsx]

## Sheet: Sheet 1
Description	Imaging	signed neg log10 Padj
glia activation	mk_adni_suvr_infcg_braak1	4.73499
glia activation	mk_adni_suvr_infcg_braak2	4.74655
glia activation	mk_adni_suvr_infcg_braak3	3.61883
glia activation	mk_adni_suvr_infcg_braak4	2.58378
glia activation	mk_adni_suvr_infcg_braak5	0.999639
glia activation	mk_adni_suvr_infcg_braak6	1.23034
glia activation	nav_adni_suvr_fullcg_neocortex	4.52396
glia activation	hp_vol	-3.55848
glia activation	cdr	1.44083
glia activation	cdr_sob	1.27981
glia activation	mmse	-1.24933
