# Supplementary material for: Glia inflammation and cell death pathways drive disease progression in preclinical and early AD
Source: EMBO Mol Med. 2025 Oct 10;17(11):3064–79. doi: 10.1038/s44321-025-00316-1 (PMC12603189; doi:10.1038/s44321-025-00316-1)
Supplement: Supplementary file 8 — Appendix Figure Source Data [file 44321_2025_316_MOESM8_ESM.zip › Appendix Figure 3/3E/data.xlsx]

## Sheet: Sheet 1
diagnosis	value
CN	-0.068155
CN	-1.16346
CN	-1.99379
CN	-0.120847
CN	-1.59274
CN	-0.507704
CN	-0.923502
CN	-1.36825
CN	-0.410299
CN	-0.525397
CN	-1.44039
CN	-0.413201
CN	-1.18772
CN	-0.678144
CN	-1.21572
CN	-0.574285
CN	-1.62717
CN	-0.95471
CN	-0.664229
CN	-1.04895
CN	-0.455155
CN	-1.12168
CN	-0.880601
CN	-0.331236
CN	-0.889785
CN	-0.0154015
CN	-0.366174
CN	-0.400378
CN	-1.84279
CN	-1.12778
CN	-1.09787
CN	-0.909821
CN	-0.912312
CN	-0.65198
CN	-1.5072
CN	-0.299762
CN	-0.48408
CN	-0.349487
CN	-0.425024
CN	-0.171077
CN	-1.16504
CN	-0.356591
CN	-0.344706
CN	-0.855257
CN	-0.183749
CN	-0.732923
CN	-0.903487
CN	-0.243452
CN	-0.803447
CN	-1.83647
CN	-0.478418
CN	-0.290437
CN	-1.10679
CN	-1.38075
CN	-1.00963
CN	-0.333682
CN	-1.06354
CN	-0.589569
CN	-0.229344
CN	-0.861018
CN	-1.53098
CN	-1.38814
CN	-1.84116
CN	-1.76569
CN	-1.32961
CN	-0.949714
CN	-0.981489
CN	-1.54396
CN	-1.14117
CN	0.011131
MCI_Alz	-0.611997
MCI_Alz	-0.770522
Dem_Alz	-0.378673
Dem_Alz	1.12444
MCI_Alz	-0.566793
CN	-0.651803
CN	-0.708339
CN	-0.425454
MCI_Alz	-0.953022
CN	-0.320158
MCI_Alz	0.136436
CN	-0.935286
CN	-0.341204
Dem_Alz	0.301516
MCI_Alz	0.191475
MCI_Alz	-1.15097
CN	-0.427139
MCI_Alz	-1.10568
Dem_Alz	-0.328265
MCI_Alz	0.524198
MCI_Alz	-0.122056
CN	-0.897208
MCI_Alz	-0.519796
MCI_Alz	-0.800857
MCI_Alz	-0.561951
MCI_Alz	-0.675892
MCI_Alz	0.745971
MCI_Alz	-0.14883
MCI_Alz	-1.0714
MCI_Alz	-1.17619
MCI_Alz	1.05506
MCI_Alz	-0.0583752
MCI_Alz	-0.449716
MCI_Alz	-0.362554
MCI_Alz	-0.105414
CN	-0.323902
MCI_Alz	-0.762125
CN	0.684375
MCI_Alz	-1.22233
MCI_Alz	-0.0175456
CN	-0.448272
CN	-0.144846
MCI_Alz	-0.921298
MCI_Alz	0.374364
CN	-0.312382
MCI_Alz	-0.177284
CN	0.141859
MCI_Alz	0.897919
MCI_Alz	-0.323317
MCI_Alz	-1.02858
MCI_Alz	-0.408999
CN	-0.293071
CN	-0.891365
MCI_Alz	-0.471438
CN	-0.245617
CN	0.42134
MCI_Alz	-0.156162
MCI_Alz	-0.097485
MCI_Alz	0.985175
CN	1.35859
MCI_Alz	-0.48689
CN	-0.700055
MCI_Alz	-0.234568
Dem_Alz	0.0634232
MCI_Alz	-0.926609
Dem_Alz	0.7862
MCI_Alz	-0.838263
Dem_Alz	-0.0817141
MCI_Alz	-1.25794
MCI_Alz	-0.762843
MCI_Alz	-0.325537
MCI_Alz	-0.232189
MCI_Alz	-0.618595
MCI_Alz	-0.0980837
MCI_Alz	-0.338172
Dem_Alz	0.626723
MCI_Alz	-0.00502559
MCI_Alz	0.662057
Dem_Alz	-1.37757
MCI_Alz	-0.703854
CN	-0.0192432
Dem_Alz	-0.319378
CN	0.815308
Dem_Alz	-0.125602
Dem_Alz	-1.22142
CN	-0.729863
MCI_Alz	-1.20984
MCI_Alz	0.343094
MCI_Alz	-0.736101
MCI_Alz	-1.27255
MCI_Alz	1.28687
MCI_Alz	-0.981984
MCI_Alz	0.433637
MCI_Alz	-0.828195
CN	-0.146094
CN	0.338607
Dem_Alz	0.808742
CN	1.82098
MCI_Alz	2.01901
MCI_Alz	0.255619
MCI_Alz	0.28436
Dem_Alz	-0.366727
Dem_Alz	0.30084
Dem_Alz	1.43971
CN	0.201478
Dem_Alz	2.12064
MCI_Alz	0.341078
Dem_Alz	-1.06613
Dem_Alz	2.43724
MCI_Alz	1.346
MCI_Alz	0.537782
Dem_Alz	0.734312
MCI_Alz	0.500395
MCI_Alz	1.34994
MCI_Alz	1.96106
MCI_Alz	-0.486417
MCI_Alz	-0.149019
MCI_Alz	-0.828321
MCI_Alz	1.6484
MCI_Alz	1.1345
MCI_Alz	-1.13092
MCI_Alz	0.286382
MCI_Alz	0.453927
MCI_Alz	1.34193
MCI_Alz	-0.0379019
MCI_Alz	2.15147
MCI_Alz	0.295919
MCI_Alz	1.93977
MCI_Alz	-0.0353435
MCI_Alz	1.02141
MCI_Alz	0.615313
MCI_Alz	-0.323323
Dem_Alz	-0.0799878
MCI_Alz	-0.0811869
Dem_Alz	0.638803
MCI_Alz	1.65742
MCI_Alz	-0.609926
CN	1.25803
CN	-0.196223
MCI_Alz	0.894527
CN	-0.423317
MCI_Alz	-0.222168
Dem_Alz	1.27877
MCI_Alz	1.22123
MCI_Alz	2.17592
MCI_Alz	1.73032
CN	1.66587
CN	1.21274
MCI_Alz	0.711364
Dem_Alz	-0.34265
Dem_Alz	0.433981
CN	0.171264
MCI_Alz	-0.752897
MCI_Alz	0.254363
Dem_Alz	0.707253
CN	-0.318793
MCI_Alz	-0.502174
CN	0.708984
Dem_Alz	3.32913
MCI_Alz	-0.218639
MCI_Alz	1.45058
CN	1.59668
MCI_Alz	0.202091
CN	-0.6594
MCI_Alz	-0.533113
MCI_Alz	-0.459795
CN	-0.0702647
MCI_Alz	2.1463
MCI_Alz	0.825777
MCI_Alz	-0.318035
MCI_Alz	1.00303
CN	0.97297
Dem_Alz	0.419744
MCI_Alz	0.590079
MCI_Alz	1.6195
MCI_Alz	0.10616
MCI_Alz	-0.00559656
CN	0.0409517
MCI_Alz	-0.218745
MCI_Alz	-0.223541
MCI_Alz	0.922105
MCI_Alz	-0.39439
MCI_Alz	-0.953094
CN	-0.31722
MCI_Alz	-0.0356796
MCI_Alz	1.83854
MCI_Alz	0.466565
MCI_Alz	0.90641
MCI_Alz	0.45188
MCI_Alz	-0.53047
MCI_Alz	0.811349
MCI_Alz	0.584249
MCI_Alz	2.85078
MCI_Alz	1.31254
MCI_Alz	2.07907
Dem_Alz	-0.0243936
MCI_Alz	0.718865
MCI_Alz	0.412745
MCI_Alz	-0.391703
MCI_Alz	0.939231
Dem_Alz	0.588173
MCI_Alz	1.3834
MCI_Alz	-0.383761
Dem_Alz	0.219209
Dem_Alz	0.357833
MCI_Alz	-0.394255
Dem_Alz	2.78518
MCI_Alz	0.413481
MCI_Alz	-0.538579
Dem_Alz	0.25558
Dem_Alz	-1.41801
MCI_Alz	1.33255
Dem_Alz	0.654963
Dem_Alz	-1.53039
Dem_Alz	0.478842
Dem_Alz	-0.557031
MCI_Alz	0.125149
Dem_Alz	1.46167
MCI_Alz	0.703106
Dem_Alz	-0.814242
Dem_Alz	-0.413463
MCI_Alz	0.393415
Dem_Alz	2.21737
MCI_Alz	-0.0866191
Dem_Alz	-0.39401
Dem_Alz	-0.660533
MCI_Alz	1.65885
MCI_Alz	0.0308923
Dem_Alz	-0.233563
Dem_Alz	-0.750002
CN	-0.0138644
Dem_Alz	0.0737053
Dem_Alz	0.944545
MCI_Alz	3.07738
Dem_Alz	1.06839
Dem_Alz	-0.146037
MCI_Alz	-0.0872599
MCI_Alz	0.38689
Dem_Alz	-0.492356
Dem_Alz	1.30262
Dem_Alz	-0.0914505
Dem_Alz	-0.0149126
MCI_Alz	-0.913977
Dem_Alz	-0.258803
MCI_Alz	0.397953
MCI_Alz	-1.51768
Dem_Alz	0.0646625
MCI_Alz	1.42834
Dem_Alz	-0.985941
MCI_Alz	-0.540219
MCI_Alz	0.849739
MCI_Alz	3.19772
MCI_Alz	0.721627
Dem_Alz	0.984956
MCI_Alz	2.06414
MCI_Alz	-0.0286517
Dem_Alz	-0.539971
MCI_Alz	-0.713683
MCI_Alz	-0.483612
MCI_Alz	-0.181109
MCI_Alz	0.275472
MCI_Alz	-1.07654
Dem_Alz	0.517675
MCI_Alz	0.20387
MCI_Alz	1.50899
MCI_Alz	1.22589
MCI_Alz	-0.0500917
Dem_Alz	0.76968
Dem_Alz	0.365476
MCI_Alz	-0.423133
MCI_Alz	0.0462149
Dem_Alz	0.56533
MCI_Alz	-0.228697
Dem_Alz	-0.184824
Dem_Alz	-0.117921
MCI_Alz	-1.06558
MCI_Alz	-1.15283
MCI_Alz	0.165767
Dem_Alz	-0.363478
Dem_Alz	0.632038
Dem_Alz	1.82829
MCI_Alz	-0.303833
MCI_Alz	-0.654008
MCI_Alz	1.30384
Dem_Alz	0.563698
CN	0.25948
MCI_Alz	0.457196
MCI_Alz	1.00136
MCI_Alz	0.618445
MCI_Alz	1.45862
MCI_Alz	1.517
Dem_Alz	1.35767
MCI_Alz	1.13777
Dem_Alz	0.285976
MCI_Alz	0.781852
MCI_Alz	-0.126098
Dem_Alz	1.20847
Dem_Alz	0.743986
MCI_Alz	-0.737116
Dem_Alz	-0.0773599
Dem_Alz	1.47842
CN	0.07951
MCI_Alz	0.89042
MCI_Alz	-0.458206
MCI_Alz	-0.0256158
MCI_Alz	0.316657
MCI_Alz	0.0984412
MCI_Alz	0.105848
MCI_Alz	0.0549615
MCI_Alz	1.98659
MCI_Alz	3.59332
MCI_Alz	1.32802
Dem_Alz	-0.0248831
Dem_Alz	1.06856
Dem_Alz	1.8716
Dem_Alz	0.624693
MCI_Alz	1.67868
MCI_Alz	1.74288
Dem_Alz	0.872558
Dem_Alz	0.759252
Dem_Alz	1.22422
MCI_Alz	1.48336
Dem_Alz	2.53812
Dem_Alz	0.470248
Dem_Alz	-1.51831
Dem_Alz	-1.47621
MCI_Alz	1.68756
MCI_Alz	0.405158
MCI_Alz	2.2828
MCI_Alz	0.242692
Dem_Alz	2.88861
Dem_Alz	0.751225
MCI_Alz	0.493479
MCI_Alz	0.653097
Dem_Alz	-0.75012
MCI_Alz	2.3548
MCI_Alz	-1.37862
Dem_Alz	-0.697039
MCI_Alz	0.725787
MCI_Alz	-0.595673
MCI_Alz	-1.35423
MCI_Alz	-1.02843
Dem_Alz	0.178462
MCI_Alz	1.50856
Dem_Alz	-0.291631
MCI_Alz	0.253261
MCI_Alz	-0.0139669
MCI_Alz	-0.402055
Dem_Alz	0.871397
MCI_Alz	-0.112897
Dem_Alz	0.302058
Dem_Alz	2.18074
Dem_Alz	0.846966
Dem_Alz	-0.166553
Dem_Alz	0.993979
MCI_Alz	1.71077
Dem_Alz	0.443356
Dem_Alz	0.718482
Dem_Alz	1.15676
Dem_Alz	0.880426
