# Supplementary material for: Glia inflammation and cell death pathways drive disease progression in preclinical and early AD
Source: EMBO Mol Med. 2025 Oct 10;17(11):3064–79. doi: 10.1038/s44321-025-00316-1 (PMC12603189; doi:10.1038/s44321-025-00316-1)
Supplement: Supplementary file 8 — Appendix Figure Source Data [file 44321_2025_316_MOESM8_ESM.zip › Appendix Figure 3/3B/data.xlsx]

## Sheet: Sheet 1
diagnosis	value
CN	-0.118351
CN	-0.857628
CN	-2.057
CN	0.0650721
CN	-1.47165
CN	-0.566921
CN	-1.2321
CN	-1.26511
CN	-0.208546
CN	-0.148623
CN	-1.47552
CN	-0.488536
CN	-1.5744
CN	-0.502766
CN	-0.383511
CN	-1.05521
CN	-1.08967
CN	-1.34913
CN	0.325396
CN	-1.04613
CN	-0.846359
CN	0.221097
CN	-0.944669
CN	-0.772285
CN	-0.769743
CN	-1.04621
CN	-0.547451
CN	-0.862894
CN	-2.47696
CN	-0.829008
CN	-0.207455
CN	-0.950811
CN	-0.664508
CN	0.0219913
CN	-1.23968
CN	0.624663
CN	-0.0994388
CN	-0.852231
CN	-0.814278
CN	-0.343673
CN	-1.16933
CN	-0.250135
CN	-0.559594
CN	-0.866809
CN	-0.328558
CN	-0.19146
CN	-0.549575
CN	-0.0957967
CN	-0.271956
CN	-0.956765
CN	-0.534026
CN	-0.837271
CN	-0.464171
CN	-1.67283
CN	0.0936276
CN	0.369226
CN	-0.511575
CN	0.545669
CN	-0.143473
CN	-0.235365
CN	-0.910512
CN	-1.52866
CN	-1.31899
CN	-1.29152
CN	-0.52982
CN	-1.62961
CN	-0.459195
CN	-1.17759
CN	-1.90937
CN	-1.22549
MCI_Alz	-0.835737
MCI_Alz	-1.04762
Dem_Alz	0.281389
Dem_Alz	0.677795
MCI_Alz	0.177328
CN	-0.0274831
CN	-0.989398
CN	0.0436254
MCI_Alz	-1.14842
CN	-0.744426
MCI_Alz	0.78158
CN	-1.24875
CN	-0.89834
Dem_Alz	-0.077493
MCI_Alz	-0.296203
MCI_Alz	-0.948412
CN	0.108616
MCI_Alz	0.0461426
Dem_Alz	-0.245833
MCI_Alz	-0.132594
MCI_Alz	-0.171635
CN	-1.15033
MCI_Alz	-1.19224
MCI_Alz	-1.63398
MCI_Alz	-0.0604123
MCI_Alz	-0.0278304
MCI_Alz	-0.232528
MCI_Alz	0.179543
MCI_Alz	-0.253101
MCI_Alz	-1.07745
MCI_Alz	-0.281036
MCI_Alz	0.930881
MCI_Alz	-0.247799
MCI_Alz	0.186491
MCI_Alz	-0.643058
CN	-0.471057
MCI_Alz	-1.42372
CN	-0.874529
MCI_Alz	-0.431673
MCI_Alz	0.0814367
CN	-0.252869
CN	-0.516054
MCI_Alz	-0.87215
MCI_Alz	-0.703055
CN	-0.39767
MCI_Alz	-0.290695
CN	0.263983
MCI_Alz	0.293185
MCI_Alz	-0.656631
MCI_Alz	-0.948914
MCI_Alz	-0.432866
CN	-0.546208
CN	-0.831593
MCI_Alz	-0.934732
CN	-0.231006
CN	-1.04921
MCI_Alz	0.225453
MCI_Alz	-0.817745
MCI_Alz	0.710404
CN	1.31982
MCI_Alz	-1.20114
CN	-0.813323
MCI_Alz	-0.490122
Dem_Alz	-0.733948
MCI_Alz	-1.15402
Dem_Alz	0.295907
MCI_Alz	-0.108054
Dem_Alz	0.339703
MCI_Alz	-0.466883
MCI_Alz	0.185178
MCI_Alz	-0.142928
MCI_Alz	0.214933
MCI_Alz	-0.271384
MCI_Alz	-0.912656
MCI_Alz	0.0670009
Dem_Alz	-0.482303
MCI_Alz	-0.637445
MCI_Alz	0.75191
Dem_Alz	-1.6451
MCI_Alz	0.0358776
CN	-0.739314
Dem_Alz	-1.2559
CN	0.311314
Dem_Alz	0.322537
Dem_Alz	-1.19846
CN	-0.514444
MCI_Alz	-1.33117
MCI_Alz	0.340592
MCI_Alz	-1.30294
MCI_Alz	-0.569181
MCI_Alz	1.91309
MCI_Alz	-0.183218
MCI_Alz	0.418863
MCI_Alz	-0.439517
CN	-0.285296
CN	0.779764
Dem_Alz	0.250969
CN	3.43221
MCI_Alz	0.865046
MCI_Alz	-0.458268
MCI_Alz	-0.134481
Dem_Alz	-0.711679
Dem_Alz	-0.325282
Dem_Alz	1.74673
CN	0.128568
Dem_Alz	1.94064
MCI_Alz	1.87918
Dem_Alz	-0.702934
Dem_Alz	1.69906
MCI_Alz	1.48638
MCI_Alz	-1.13777
Dem_Alz	0.888265
MCI_Alz	0.0906891
MCI_Alz	1.23097
MCI_Alz	1.01426
MCI_Alz	-0.950584
MCI_Alz	-0.000761883
MCI_Alz	0.200811
MCI_Alz	2.15493
MCI_Alz	2.24445
MCI_Alz	0.0892883
MCI_Alz	0.962671
MCI_Alz	0.89111
MCI_Alz	2.41042
MCI_Alz	-0.348365
MCI_Alz	1.24561
MCI_Alz	1.51749
MCI_Alz	2.52974
MCI_Alz	-0.0376933
MCI_Alz	1.10353
MCI_Alz	0.226518
MCI_Alz	-0.454812
Dem_Alz	-0.0226159
MCI_Alz	0.638503
Dem_Alz	1.06375
MCI_Alz	0.723431
MCI_Alz	0.441241
CN	1.39622
CN	-0.0624615
MCI_Alz	0.290915
CN	-0.203776
MCI_Alz	0.634834
Dem_Alz	0.693739
MCI_Alz	-0.461237
MCI_Alz	2.08006
MCI_Alz	1.64103
CN	1.03295
CN	1.01331
MCI_Alz	0.807739
Dem_Alz	1.09173
Dem_Alz	1.11675
CN	0.0637999
MCI_Alz	-0.818483
MCI_Alz	0.982098
Dem_Alz	0.136591
CN	0.0854714
MCI_Alz	-0.0479117
CN	0.638376
Dem_Alz	2.72588
MCI_Alz	-0.0819414
MCI_Alz	0.374923
CN	1.82934
MCI_Alz	-0.00235807
CN	-1.32148
MCI_Alz	-0.799855
MCI_Alz	-0.908992
CN	-0.619485
MCI_Alz	0.646193
MCI_Alz	0.756519
MCI_Alz	0.127599
MCI_Alz	1.60637
CN	0.551598
Dem_Alz	0.751329
MCI_Alz	-0.62671
MCI_Alz	0.910747
MCI_Alz	-0.635729
MCI_Alz	0.767397
CN	0.720109
MCI_Alz	0.406726
MCI_Alz	0.481478
MCI_Alz	-0.242252
MCI_Alz	-0.00996008
MCI_Alz	-0.674756
CN	-0.462325
MCI_Alz	0.480924
MCI_Alz	2.36418
MCI_Alz	1.36438
MCI_Alz	1.45732
MCI_Alz	-0.0483336
MCI_Alz	-0.422471
MCI_Alz	-0.0798768
MCI_Alz	0.699237
MCI_Alz	2.52439
MCI_Alz	0.300894
MCI_Alz	3.11483
Dem_Alz	0.468195
MCI_Alz	0.859888
MCI_Alz	0.209369
MCI_Alz	-0.322059
MCI_Alz	0.608896
Dem_Alz	0.374459
MCI_Alz	1.29724
MCI_Alz	0.245895
Dem_Alz	1.01491
Dem_Alz	1.77984
MCI_Alz	0.756978
Dem_Alz	2.17012
MCI_Alz	0.753463
MCI_Alz	0.101088
Dem_Alz	-0.400729
Dem_Alz	-0.910681
MCI_Alz	0.586819
Dem_Alz	-0.427309
Dem_Alz	-1.13083
Dem_Alz	-0.128332
Dem_Alz	0.257978
MCI_Alz	0.86509
Dem_Alz	-0.371062
MCI_Alz	0.269686
Dem_Alz	-0.88553
Dem_Alz	-0.623079
MCI_Alz	0.211307
Dem_Alz	1.63301
MCI_Alz	0.267429
Dem_Alz	-0.969391
Dem_Alz	-1.02717
MCI_Alz	1.6882
MCI_Alz	-0.113513
Dem_Alz	0.818277
Dem_Alz	-1.11475
CN	-0.227864
Dem_Alz	0.378746
Dem_Alz	0.0128777
MCI_Alz	3.68063
Dem_Alz	2.30915
Dem_Alz	-0.532426
MCI_Alz	1.0175
MCI_Alz	0.342006
Dem_Alz	-0.813008
Dem_Alz	0.666185
Dem_Alz	0.252573
Dem_Alz	0.569498
MCI_Alz	-0.970248
Dem_Alz	-0.353475
MCI_Alz	0.0736142
MCI_Alz	-0.845326
Dem_Alz	0.933649
MCI_Alz	2.19028
Dem_Alz	-0.967377
MCI_Alz	-0.237902
MCI_Alz	0.177682
MCI_Alz	3.37025
MCI_Alz	0.686642
Dem_Alz	-0.589623
MCI_Alz	1.61392
MCI_Alz	-0.159234
Dem_Alz	-0.0362628
MCI_Alz	-1.26943
MCI_Alz	-0.68966
MCI_Alz	-0.324957
MCI_Alz	-0.375664
MCI_Alz	-1.68587
Dem_Alz	-0.0360935
MCI_Alz	0.456048
MCI_Alz	0.174974
MCI_Alz	1.16873
MCI_Alz	-0.469561
Dem_Alz	-0.234991
Dem_Alz	-0.0071808
MCI_Alz	-0.626203
MCI_Alz	-1.45972
Dem_Alz	0.399448
MCI_Alz	-0.30896
Dem_Alz	-0.6168
Dem_Alz	0.71542
MCI_Alz	-0.791
MCI_Alz	0.677542
MCI_Alz	0.412238
Dem_Alz	-1.40271
Dem_Alz	0.574641
Dem_Alz	1.93107
MCI_Alz	-0.175884
MCI_Alz	-0.912492
MCI_Alz	2.57755
Dem_Alz	-0.585334
CN	0.642458
MCI_Alz	0.460325
MCI_Alz	1.5543
MCI_Alz	1.38221
MCI_Alz	1.97647
MCI_Alz	0.558546
Dem_Alz	2.09334
MCI_Alz	0.813273
Dem_Alz	0.27664
MCI_Alz	-0.517478
MCI_Alz	0.223763
Dem_Alz	0.213927
Dem_Alz	0.105493
MCI_Alz	-0.251514
Dem_Alz	-1.52935
Dem_Alz	0.506385
CN	0.44942
MCI_Alz	-0.382997
MCI_Alz	-0.243196
MCI_Alz	-0.000805695
MCI_Alz	0.228875
MCI_Alz	0.138577
MCI_Alz	0.644904
MCI_Alz	0.469785
MCI_Alz	1.79107
MCI_Alz	3.22452
MCI_Alz	0.769652
Dem_Alz	-0.0329081
Dem_Alz	1.09613
Dem_Alz	1.56991
Dem_Alz	1.88624
MCI_Alz	1.28025
MCI_Alz	0.0531495
Dem_Alz	-0.0878569
Dem_Alz	0.510998
Dem_Alz	1.07241
MCI_Alz	1.865
Dem_Alz	2.25694
Dem_Alz	0.386223
Dem_Alz	-0.690492
Dem_Alz	-0.469354
MCI_Alz	2.3854
MCI_Alz	-0.160619
MCI_Alz	2.14659
MCI_Alz	0.823589
Dem_Alz	1.38671
Dem_Alz	0.880336
MCI_Alz	0.0296911
MCI_Alz	0.519661
Dem_Alz	-1.12704
MCI_Alz	2.15886
MCI_Alz	-0.984247
Dem_Alz	0.948083
MCI_Alz	-0.368117
MCI_Alz	-0.676281
MCI_Alz	-1.1583
MCI_Alz	-1.1394
Dem_Alz	0.303354
MCI_Alz	2.36036
Dem_Alz	-0.722062
MCI_Alz	-0.337744
MCI_Alz	0.684777
MCI_Alz	-0.370204
Dem_Alz	-0.141319
MCI_Alz	-0.251651
Dem_Alz	-0.355016
Dem_Alz	2.08734
Dem_Alz	0.803732
Dem_Alz	0.240369
Dem_Alz	0.599629
MCI_Alz	1.89479
Dem_Alz	-0.297314
Dem_Alz	0.906155
Dem_Alz	1.06387
Dem_Alz	0.810653
