# Supplementary material for: Glia inflammation and cell death pathways drive disease progression in preclinical and early AD
Source: EMBO Mol Med. 2025 Oct 10;17(11):3064–79. doi: 10.1038/s44321-025-00316-1 (PMC12603189; doi:10.1038/s44321-025-00316-1)
Supplement: Supplementary file 8 — Appendix Figure Source Data [file 44321_2025_316_MOESM8_ESM.zip › Appendix Figure 3/3C/data.xlsx]

## Sheet: Sheet 1
diagnosis	value
CN	0.539363
CN	-1.95784
CN	-2.11267
CN	0.253765
CN	-2.03876
CN	-0.892453
CN	-0.254226
CN	-0.441273
CN	-0.271721
CN	0.267077
CN	-1.5511
CN	-0.853869
CN	-1.27125
CN	-0.0899986
CN	-0.0901944
CN	-0.0992953
CN	-0.920723
CN	-0.370326
CN	0.386622
CN	-0.327351
CN	-0.0759153
CN	-0.433689
CN	-1.66228
CN	-0.282257
CN	-0.797635
CN	-0.663379
CN	0.155722
CN	-0.372522
CN	-2.02658
CN	-0.295463
CN	-0.566688
CN	-1.31353
CN	-1.21132
CN	-0.22586
CN	-0.776543
CN	0.662778
CN	1.0825
CN	-0.146074
CN	-1.00026
CN	1.12561
CN	-0.159475
CN	-0.623227
CN	-0.0662435
CN	-0.477489
CN	-0.578943
CN	-0.329889
CN	-0.674589
CN	0.612457
CN	-0.891707
CN	-1.18216
CN	-0.422358
CN	0.148037
CN	0.144825
CN	-1.54557
CN	-0.118222
CN	0.814041
CN	-0.208974
CN	-0.0380066
CN	0.0697652
CN	-0.66652
CN	-0.824328
CN	-1.66735
CN	-1.81032
CN	-1.30402
CN	-1.09045
CN	-1.15684
CN	-1.04334
CN	-0.814185
CN	-1.29347
CN	0.17578
MCI_Alz	-1.1855
MCI_Alz	-0.667556
Dem_Alz	0.505251
Dem_Alz	1.04143
MCI_Alz	-0.1784
CN	-0.533229
CN	-0.564989
CN	0.0754532
MCI_Alz	-0.800917
CN	-0.531271
MCI_Alz	-0.32028
CN	-0.81961
CN	-0.511203
Dem_Alz	0.151278
MCI_Alz	0.125369
MCI_Alz	-0.98215
CN	0.168223
MCI_Alz	-0.230873
Dem_Alz	-0.884047
MCI_Alz	0.448299
MCI_Alz	-0.163254
CN	-0.746762
MCI_Alz	-0.506583
MCI_Alz	-0.668106
MCI_Alz	0.152114
MCI_Alz	-0.432131
MCI_Alz	-0.518242
MCI_Alz	0.489478
MCI_Alz	-0.318074
MCI_Alz	-0.955326
MCI_Alz	0.264803
MCI_Alz	0.980092
MCI_Alz	-0.0604182
MCI_Alz	0.304319
MCI_Alz	-0.871259
CN	-1.1286
MCI_Alz	-1.3311
CN	-1.38332
MCI_Alz	-0.62212
MCI_Alz	0.786892
CN	-0.27229
CN	0.652312
MCI_Alz	-1.1086
MCI_Alz	-0.547827
CN	0.403856
MCI_Alz	1.17793
CN	-0.157918
MCI_Alz	-0.15016
MCI_Alz	-0.132049
MCI_Alz	-1.31515
MCI_Alz	-0.027463
CN	-0.814045
CN	-1.12581
MCI_Alz	-0.171296
CN	-0.419447
CN	0.672519
MCI_Alz	0.568006
MCI_Alz	-0.153388
MCI_Alz	1.61405
CN	1.05162
MCI_Alz	-1.21991
CN	-0.183666
MCI_Alz	-0.166336
Dem_Alz	0.558105
MCI_Alz	-0.49988
Dem_Alz	0.181256
MCI_Alz	-0.882271
Dem_Alz	0.430971
MCI_Alz	-1.12777
MCI_Alz	0.104583
MCI_Alz	-0.133506
MCI_Alz	0.159641
MCI_Alz	0.0757838
MCI_Alz	-0.0801122
MCI_Alz	-0.922097
Dem_Alz	-0.0177779
MCI_Alz	-0.593561
MCI_Alz	-0.0980345
Dem_Alz	-1.92931
MCI_Alz	0.222245
CN	1.45176
Dem_Alz	-0.571038
CN	0.164569
Dem_Alz	0.689689
Dem_Alz	-1.23507
CN	-1.1659
MCI_Alz	-0.888032
MCI_Alz	0.556649
MCI_Alz	-1.00999
MCI_Alz	-0.433835
MCI_Alz	1.1914
MCI_Alz	-0.617231
MCI_Alz	-0.0991119
MCI_Alz	-0.76045
CN	0.186002
CN	0.677081
Dem_Alz	0.7321
CN	3.15735
MCI_Alz	1.94337
MCI_Alz	0.533304
MCI_Alz	0.0933567
Dem_Alz	0.318304
Dem_Alz	-0.574065
Dem_Alz	1.39349
CN	-0.104521
Dem_Alz	0.985039
MCI_Alz	0.81009
Dem_Alz	-0.120611
Dem_Alz	2.51162
MCI_Alz	2.39936
MCI_Alz	0.0797508
Dem_Alz	0.565844
MCI_Alz	-0.252941
MCI_Alz	1.13741
MCI_Alz	1.18364
MCI_Alz	-1.02906
MCI_Alz	0.195653
MCI_Alz	-0.9061
MCI_Alz	1.27708
MCI_Alz	0.615092
MCI_Alz	0.693551
MCI_Alz	0.752103
MCI_Alz	0.305902
MCI_Alz	0.419351
MCI_Alz	-0.872765
MCI_Alz	1.58861
MCI_Alz	0.875491
MCI_Alz	1.86797
MCI_Alz	0.263524
MCI_Alz	-0.158171
MCI_Alz	0.145449
MCI_Alz	-0.618931
Dem_Alz	0.18626
MCI_Alz	0.0805959
Dem_Alz	0.914718
MCI_Alz	0.249368
MCI_Alz	-0.00509359
CN	0.527897
CN	-0.556263
MCI_Alz	1.64636
CN	-0.479829
MCI_Alz	0.129317
Dem_Alz	0.0127476
MCI_Alz	0.258276
MCI_Alz	2.51321
MCI_Alz	1.0699
CN	1.63739
CN	0.19861
MCI_Alz	0.96223
Dem_Alz	-0.0342131
Dem_Alz	0.353183
CN	0.194222
MCI_Alz	0.546959
MCI_Alz	1.22263
Dem_Alz	0.50363
CN	1.54542
MCI_Alz	-0.502589
CN	-0.148767
Dem_Alz	2.73875
MCI_Alz	-0.261697
MCI_Alz	1.23228
CN	2.87379
MCI_Alz	-0.153386
CN	-0.596143
MCI_Alz	-0.232029
MCI_Alz	-0.928582
CN	-0.205307
MCI_Alz	1.06748
MCI_Alz	0.715798
MCI_Alz	-1.47582
MCI_Alz	1.97924
CN	0.265119
Dem_Alz	0.503215
MCI_Alz	-0.0919389
MCI_Alz	1.62173
MCI_Alz	-0.454537
MCI_Alz	0.0290928
CN	0.0501833
MCI_Alz	0.246081
MCI_Alz	-0.272841
MCI_Alz	-0.513354
MCI_Alz	0.160482
MCI_Alz	-0.637868
CN	-0.501343
MCI_Alz	0.0857045
MCI_Alz	1.59381
MCI_Alz	-0.208862
MCI_Alz	1.02455
MCI_Alz	0.0580868
MCI_Alz	-0.512663
MCI_Alz	-0.508867
MCI_Alz	0.851239
MCI_Alz	2.08964
MCI_Alz	0.0342723
MCI_Alz	1.89342
Dem_Alz	0.726172
MCI_Alz	0.843764
MCI_Alz	0.59508
MCI_Alz	-0.928788
MCI_Alz	1.04742
Dem_Alz	1.03714
MCI_Alz	0.478664
MCI_Alz	-0.510665
Dem_Alz	-0.591216
Dem_Alz	0.610027
MCI_Alz	-0.340887
Dem_Alz	1.64063
MCI_Alz	1.05491
MCI_Alz	-0.59736
Dem_Alz	-0.315375
Dem_Alz	-0.22873
MCI_Alz	-0.304872
Dem_Alz	-1.01602
Dem_Alz	-0.955566
Dem_Alz	0.823307
Dem_Alz	-0.662465
MCI_Alz	0.409721
Dem_Alz	0.360657
MCI_Alz	-0.735874
Dem_Alz	-1.57064
Dem_Alz	0.178601
MCI_Alz	-0.736801
Dem_Alz	1.3925
MCI_Alz	0.178158
Dem_Alz	-0.101318
Dem_Alz	-1.55497
MCI_Alz	2.17778
MCI_Alz	-0.482127
Dem_Alz	0.351747
Dem_Alz	-0.767751
CN	-0.813995
Dem_Alz	-0.516136
Dem_Alz	-0.516415
MCI_Alz	2.7571
Dem_Alz	0.931703
Dem_Alz	-0.0670856
MCI_Alz	-0.71857
MCI_Alz	0.278058
Dem_Alz	-0.89266
Dem_Alz	0.383301
Dem_Alz	0.140874
Dem_Alz	0.844339
MCI_Alz	-0.666627
Dem_Alz	-0.636195
MCI_Alz	-0.0865224
MCI_Alz	-1.15253
Dem_Alz	-0.286002
MCI_Alz	1.46406
Dem_Alz	-1.29736
MCI_Alz	0.0413952
MCI_Alz	0.538199
MCI_Alz	2.08269
MCI_Alz	0.666439
Dem_Alz	-0.455996
MCI_Alz	1.50001
MCI_Alz	-0.0973659
Dem_Alz	-0.240548
MCI_Alz	-0.918962
MCI_Alz	-1.65112
MCI_Alz	-0.126446
MCI_Alz	0.89789
MCI_Alz	-1.63429
Dem_Alz	-0.541434
MCI_Alz	0.249927
MCI_Alz	0.178365
MCI_Alz	2.44346
MCI_Alz	-0.812088
Dem_Alz	-1.00826
Dem_Alz	0.176092
MCI_Alz	-0.514787
MCI_Alz	-0.0627109
Dem_Alz	0.425123
MCI_Alz	-0.987656
Dem_Alz	-0.63422
Dem_Alz	0.816085
MCI_Alz	-1.20388
MCI_Alz	-0.661295
MCI_Alz	-0.303477
Dem_Alz	-0.57234
Dem_Alz	0.198829
Dem_Alz	1.84677
MCI_Alz	-0.99491
MCI_Alz	-0.516221
MCI_Alz	1.26931
Dem_Alz	-0.287229
CN	0.189612
MCI_Alz	0.451587
MCI_Alz	1.9365
MCI_Alz	1.82843
MCI_Alz	1.02357
MCI_Alz	0.147802
Dem_Alz	0.640799
MCI_Alz	1.17756
Dem_Alz	-0.0971157
MCI_Alz	0.796801
MCI_Alz	0.471805
Dem_Alz	0.850017
Dem_Alz	0.136408
MCI_Alz	-0.281191
Dem_Alz	-1.34036
Dem_Alz	0.940613
CN	0.018259
MCI_Alz	0.283456
MCI_Alz	0.481792
MCI_Alz	0.0646526
MCI_Alz	-0.207594
MCI_Alz	0.0727297
MCI_Alz	0.127467
MCI_Alz	1.0263
MCI_Alz	2.46713
MCI_Alz	3.5909
MCI_Alz	2.61555
Dem_Alz	-0.779234
Dem_Alz	0.694511
Dem_Alz	0.904225
Dem_Alz	0.801284
MCI_Alz	1.85119
MCI_Alz	0.0560351
Dem_Alz	0.433063
Dem_Alz	0.919308
Dem_Alz	1.10312
MCI_Alz	1.85424
Dem_Alz	1.8816
Dem_Alz	0.652218
Dem_Alz	-0.845132
Dem_Alz	-0.892502
MCI_Alz	1.99019
MCI_Alz	0.285029
MCI_Alz	0.831695
MCI_Alz	0.236196
Dem_Alz	1.08997
Dem_Alz	0.448859
MCI_Alz	0.147596
MCI_Alz	0.353703
Dem_Alz	-0.948614
MCI_Alz	1.85018
MCI_Alz	-0.731361
Dem_Alz	-1.06305
MCI_Alz	-0.445622
MCI_Alz	-1.56678
MCI_Alz	-0.850454
MCI_Alz	-1.41108
Dem_Alz	0.411928
MCI_Alz	1.41438
Dem_Alz	0.632001
MCI_Alz	0.2668
MCI_Alz	0.916274
MCI_Alz	-0.0540483
Dem_Alz	0.028178
MCI_Alz	-0.627631
Dem_Alz	-0.705324
Dem_Alz	2.20113
Dem_Alz	0.682617
Dem_Alz	0.145283
Dem_Alz	-0.0130394
MCI_Alz	2.32363
Dem_Alz	-0.651511
Dem_Alz	0.343102
Dem_Alz	0.433792
Dem_Alz	0.00980187
