# Supplementary material for: Glia inflammation and cell death pathways drive disease progression in preclinical and early AD
Source: EMBO Mol Med. 2025 Oct 10;17(11):3064–79. doi: 10.1038/s44321-025-00316-1 (PMC12603189; doi:10.1038/s44321-025-00316-1)
Supplement: Supplementary file 8 — Appendix Figure Source Data [file 44321_2025_316_MOESM8_ESM.zip › Appendix Figure 3/3D/data.xlsx]

## Sheet: Sheet 1
diagnosis	value
CN	-0.331685
CN	-0.630798
CN	-1.95983
CN	-0.144285
CN	-1.33602
CN	-0.184817
CN	-1.23568
CN	-1.06185
CN	0.0026978
CN	-0.586933
CN	-1.21268
CN	-0.409029
CN	-0.86643
CN	-0.699738
CN	-0.48606
CN	-0.969725
CN	-2.00171
CN	-1.59031
CN	0.0764685
CN	-0.877809
CN	-1.12869
CN	0.0895807
CN	-1.11339
CN	-1.37817
CN	-0.751275
CN	-1.09659
CN	-0.665145
CN	-1.00059
CN	-1.30884
CN	-0.70276
CN	-0.370915
CN	-0.127462
CN	-0.822069
CN	0.142346
CN	-1.2089
CN	0.22007
CN	-0.875927
CN	-1.12693
CN	-0.690052
CN	-0.700458
CN	-1.54224
CN	-0.761004
CN	-0.895874
CN	-1.056
CN	-0.879002
CN	-0.192101
CN	-0.911898
CN	-0.240449
CN	-0.432036
CN	-1.41769
CN	-0.195138
CN	-1.14637
CN	-0.900604
CN	-1.08936
CN	0.283516
CN	0.155827
CN	-0.470144
CN	0.986089
CN	-0.580233
CN	0.422243
CN	-0.745671
CN	-0.823165
CN	-1.67112
CN	-1.28176
CN	-0.492938
CN	-1.78071
CN	-0.555971
CN	-1.1238
CN	-1.17546
CN	-1.26532
MCI_Alz	-0.665315
MCI_Alz	-1.34056
Dem_Alz	-0.00892857
Dem_Alz	0.46154
MCI_Alz	0.369315
CN	-0.292061
CN	-0.962475
CN	-0.271994
MCI_Alz	-1.15354
CN	-0.283369
MCI_Alz	1.3619
CN	-1.20329
CN	-0.76422
Dem_Alz	0.129473
MCI_Alz	-0.0904907
MCI_Alz	-0.487832
CN	-0.767759
MCI_Alz	0.0924463
Dem_Alz	-0.142472
MCI_Alz	-0.177703
MCI_Alz	-0.828755
CN	-1.70924
MCI_Alz	-1.28459
MCI_Alz	-1.53654
MCI_Alz	-0.400951
MCI_Alz	-0.171733
MCI_Alz	0.593705
MCI_Alz	0.466204
MCI_Alz	0.014422
MCI_Alz	-0.635455
MCI_Alz	0.301389
MCI_Alz	1.03955
MCI_Alz	0.0818304
MCI_Alz	-0.304318
MCI_Alz	-0.257954
CN	-0.335527
MCI_Alz	-1.18958
CN	0.100506
MCI_Alz	-0.0833294
MCI_Alz	0.048939
CN	0.261014
CN	-0.470065
MCI_Alz	-0.680547
MCI_Alz	-0.872087
CN	-0.906692
MCI_Alz	-0.985127
CN	-0.0169902
MCI_Alz	0.541812
MCI_Alz	0.0186965
MCI_Alz	-0.519902
MCI_Alz	-0.609322
CN	-0.0539483
CN	-0.742059
MCI_Alz	-0.845634
CN	-0.544296
CN	-1.08546
MCI_Alz	-0.91902
MCI_Alz	-0.841298
MCI_Alz	0.385305
CN	1.2291
MCI_Alz	-0.994183
CN	-0.813687
MCI_Alz	-0.561822
Dem_Alz	-0.119178
MCI_Alz	-1.17032
Dem_Alz	-0.127993
MCI_Alz	-0.100257
Dem_Alz	0.241944
MCI_Alz	-0.22196
MCI_Alz	0.184671
MCI_Alz	-0.805208
MCI_Alz	0.108236
MCI_Alz	-0.250372
MCI_Alz	-0.764687
MCI_Alz	0.39039
Dem_Alz	-0.0538
MCI_Alz	-0.501407
MCI_Alz	1.01632
Dem_Alz	-1.10966
MCI_Alz	-0.23089
CN	-1.02131
Dem_Alz	-1.34915
CN	0.0562531
Dem_Alz	0.101506
Dem_Alz	-1.40139
CN	-0.919287
MCI_Alz	-1.35374
MCI_Alz	0.520137
MCI_Alz	-1.64538
MCI_Alz	-0.545704
MCI_Alz	2.21827
MCI_Alz	0.00677239
MCI_Alz	0.202257
MCI_Alz	-0.452454
CN	-0.0554452
CN	0.651703
Dem_Alz	0.269571
CN	3.09298
MCI_Alz	0.0112427
MCI_Alz	-0.374914
MCI_Alz	-0.591537
Dem_Alz	-0.830727
Dem_Alz	-0.772833
Dem_Alz	2.23083
CN	-0.217604
Dem_Alz	2.59377
MCI_Alz	1.15049
Dem_Alz	-0.45736
Dem_Alz	1.47945
MCI_Alz	1.47395
MCI_Alz	0.233282
Dem_Alz	1.05175
MCI_Alz	0.857028
MCI_Alz	0.735073
MCI_Alz	0.615653
MCI_Alz	-1.08611
MCI_Alz	0.0494609
MCI_Alz	0.415998
MCI_Alz	2.84198
MCI_Alz	1.68252
MCI_Alz	-0.443595
MCI_Alz	1.06241
MCI_Alz	1.10819
MCI_Alz	2.20824
MCI_Alz	-0.50858
MCI_Alz	1.21361
MCI_Alz	1.78485
MCI_Alz	3.25401
MCI_Alz	0.321483
MCI_Alz	1.44851
MCI_Alz	0.359283
MCI_Alz	-0.141994
Dem_Alz	0.110724
MCI_Alz	0.79537
Dem_Alz	1.0659
MCI_Alz	0.809982
MCI_Alz	0.123289
CN	1.55836
CN	-0.168768
MCI_Alz	0.100097
CN	-0.224413
MCI_Alz	0.300997
Dem_Alz	0.612776
MCI_Alz	-0.0925686
MCI_Alz	2.08119
MCI_Alz	1.2875
CN	1.00017
CN	0.389451
MCI_Alz	0.506853
Dem_Alz	1.47048
Dem_Alz	0.779797
CN	-0.00803342
MCI_Alz	-1.1448
MCI_Alz	0.956908
Dem_Alz	0.0713795
CN	-0.1548
MCI_Alz	0.0756872
CN	0.380687
Dem_Alz	2.48725
MCI_Alz	-0.455685
MCI_Alz	0.281975
CN	0.976793
MCI_Alz	0.25514
CN	-1.38714
MCI_Alz	-0.921608
MCI_Alz	-1.33114
CN	-0.166838
MCI_Alz	0.0490842
MCI_Alz	0.12483
MCI_Alz	0.606594
MCI_Alz	0.83458
CN	0.242703
Dem_Alz	0.500281
MCI_Alz	-0.476171
MCI_Alz	0.147135
MCI_Alz	-0.418337
MCI_Alz	0.685732
CN	0.755094
MCI_Alz	0.54278
MCI_Alz	0.829868
MCI_Alz	-0.482373
MCI_Alz	-0.476849
MCI_Alz	-0.578913
CN	-0.534185
MCI_Alz	1.22858
MCI_Alz	2.41199
MCI_Alz	1.48508
MCI_Alz	1.29034
MCI_Alz	0.0675751
MCI_Alz	-0.223356
MCI_Alz	-0.26422
MCI_Alz	0.222172
MCI_Alz	2.78111
MCI_Alz	0.987336
MCI_Alz	2.87332
Dem_Alz	0.39928
MCI_Alz	0.914582
MCI_Alz	0.302051
MCI_Alz	-0.480115
MCI_Alz	0.519068
Dem_Alz	0.843766
MCI_Alz	1.12969
MCI_Alz	0.46698
Dem_Alz	0.326493
Dem_Alz	1.51739
MCI_Alz	0.906529
Dem_Alz	2.09376
MCI_Alz	0.467647
MCI_Alz	-0.162189
Dem_Alz	-0.818677
Dem_Alz	-0.734431
MCI_Alz	1.37818
Dem_Alz	-0.608873
Dem_Alz	-0.399595
Dem_Alz	-0.0605372
Dem_Alz	0.431154
MCI_Alz	0.713867
Dem_Alz	-0.315807
MCI_Alz	0.799441
Dem_Alz	-0.39964
Dem_Alz	-0.596468
MCI_Alz	1.21953
Dem_Alz	1.26459
MCI_Alz	0.451614
Dem_Alz	-1.19079
Dem_Alz	-0.616061
MCI_Alz	1.24403
MCI_Alz	-0.136213
Dem_Alz	0.851893
Dem_Alz	-1.08438
CN	0.498065
Dem_Alz	0.80117
Dem_Alz	0.232246
MCI_Alz	4.13794
Dem_Alz	2.58995
Dem_Alz	-0.370451
MCI_Alz	1.63287
MCI_Alz	0.324089
Dem_Alz	-0.714426
Dem_Alz	0.723411
Dem_Alz	-0.0475968
Dem_Alz	0.133267
MCI_Alz	-0.88474
Dem_Alz	-0.184613
MCI_Alz	0.0696339
MCI_Alz	-0.987205
Dem_Alz	1.5399
MCI_Alz	1.88709
Dem_Alz	-0.298819
MCI_Alz	-0.727725
MCI_Alz	-0.267315
MCI_Alz	3.35192
MCI_Alz	0.585399
Dem_Alz	0.311672
MCI_Alz	1.31628
MCI_Alz	-0.0831356
Dem_Alz	0.435267
MCI_Alz	-0.527544
MCI_Alz	-0.826517
MCI_Alz	-1.0315
MCI_Alz	-0.906777
MCI_Alz	-1.28854
Dem_Alz	-0.309481
MCI_Alz	0.603328
MCI_Alz	0.691075
MCI_Alz	0.321419
MCI_Alz	-0.756986
Dem_Alz	-0.216611
Dem_Alz	-0.453723
MCI_Alz	-0.253682
MCI_Alz	-1.63596
Dem_Alz	0.176569
MCI_Alz	-0.156782
Dem_Alz	-0.447103
Dem_Alz	0.289921
MCI_Alz	-0.289168
MCI_Alz	0.446179
MCI_Alz	0.889689
Dem_Alz	-1.26615
Dem_Alz	0.0464993
Dem_Alz	1.58013
MCI_Alz	0.55203
MCI_Alz	-0.895022
MCI_Alz	3.05647
Dem_Alz	0.65194
CN	0.343338
MCI_Alz	0.00538553
MCI_Alz	1.05309
MCI_Alz	1.36399
MCI_Alz	1.75976
MCI_Alz	0.456683
Dem_Alz	2.40159
MCI_Alz	0.20205
Dem_Alz	0.502168
MCI_Alz	-0.734238
MCI_Alz	-0.221762
Dem_Alz	-0.320592
Dem_Alz	-0.214211
MCI_Alz	-0.361847
Dem_Alz	-0.729511
Dem_Alz	0.277975
CN	1.00524
MCI_Alz	-0.247155
MCI_Alz	-0.200981
MCI_Alz	0.1292
MCI_Alz	0.3744
MCI_Alz	0.367381
MCI_Alz	0.962964
MCI_Alz	-0.628967
MCI_Alz	1.52165
MCI_Alz	2.91189
MCI_Alz	0.320551
Dem_Alz	0.214861
Dem_Alz	0.986625
Dem_Alz	1.31466
Dem_Alz	2.27144
MCI_Alz	1.37831
MCI_Alz	-1.12381
Dem_Alz	-0.37345
Dem_Alz	0.233042
Dem_Alz	1.07023
MCI_Alz	1.63197
Dem_Alz	2.82407
Dem_Alz	0.256764
Dem_Alz	-0.477894
Dem_Alz	0.105063
MCI_Alz	1.49464
MCI_Alz	-0.292426
MCI_Alz	2.46322
MCI_Alz	0.692984
Dem_Alz	1.51337
Dem_Alz	0.183967
MCI_Alz	-0.0123683
MCI_Alz	1.08247
Dem_Alz	-0.880338
MCI_Alz	2.4869
MCI_Alz	-0.617336
Dem_Alz	1.20696
MCI_Alz	0.710632
MCI_Alz	-0.563913
MCI_Alz	-1.0563
MCI_Alz	-0.453173
Dem_Alz	0.343652
MCI_Alz	3.02714
Dem_Alz	-0.376287
MCI_Alz	-0.380935
MCI_Alz	0.55659
MCI_Alz	-0.327975
Dem_Alz	-0.0208312
MCI_Alz	-0.240479
Dem_Alz	-0.156307
Dem_Alz	2.06333
Dem_Alz	1.14408
Dem_Alz	0.0810469
Dem_Alz	1.17453
MCI_Alz	1.50522
Dem_Alz	-0.0287664
Dem_Alz	1.2093
Dem_Alz	2.07807
Dem_Alz	0.795765
