# Supplementary material for: Glia inflammation and cell death pathways drive disease progression in preclinical and early AD
Source: EMBO Mol Med. 2025 Oct 10;17(11):3064–79. doi: 10.1038/s44321-025-00316-1 (PMC12603189; doi:10.1038/s44321-025-00316-1)
Supplement: Supplementary file 8 — Appendix Figure Source Data [file 44321_2025_316_MOESM8_ESM.zip › Appendix Figure 3/3M/data.xlsx]

## Sheet: Sheet 1
Description	Imaging	signed neg log10 Padj
cell death pathways	mk_adni_suvr_infcg_braak1	5.65821
cell death pathways	mk_adni_suvr_infcg_braak2	5.51487
cell death pathways	mk_adni_suvr_infcg_braak3	4.83259
cell death pathways	mk_adni_suvr_infcg_braak4	3.72019
cell death pathways	mk_adni_suvr_infcg_braak5	0.614249
cell death pathways	nav_adni_suvr_fullcg_neocortex	5.73048
cell death pathways	hp_vol	-2.80448
cell death pathways	cdr	1.68582
cell death pathways	cdr_sob	1.55241
cell death pathways	mmse	-1.46784
cell death pathways	mk_adni_suvr_infcg_braak6	0
