# Supplementary material for: Glia inflammation and cell death pathways drive disease progression in preclinical and early AD
Source: EMBO Mol Med. 2025 Oct 10;17(11):3064–79. doi: 10.1038/s44321-025-00316-1 (PMC12603189; doi:10.1038/s44321-025-00316-1)
Supplement: Supplementary file 8 — Appendix Figure Source Data [file 44321_2025_316_MOESM8_ESM.zip › Appendix Figure 3/3O/data.xlsx]

## Sheet: Sheet 1
Description	Imaging	signed neg log10 Padj
Synaptic signalling	mk_adni_suvr_infcg_braak1	8.93227
Synaptic signalling	mk_adni_suvr_infcg_braak2	7.66056
Synaptic signalling	mk_adni_suvr_infcg_braak3	5.26305
Synaptic signalling	mk_adni_suvr_infcg_braak4	7.57963
Synaptic signalling	mk_adni_suvr_infcg_braak5	1.22192
Synaptic signalling	mk_adni_suvr_infcg_braak6	1.31482
Synaptic signalling	nav_adni_suvr_fullcg_neocortex	7.44797
Synaptic signalling	hp_vol	-2.14965
Synaptic signalling	cdr	1.61571
Synaptic signalling	cdr_sob	2.09744
Synaptic signalling	mmse	-3.17288
