# Supplementary material for: Glia inflammation and cell death pathways drive disease progression in preclinical and early AD
Source: EMBO Mol Med. 2025 Oct 10;17(11):3064–79. doi: 10.1038/s44321-025-00316-1 (PMC12603189; doi:10.1038/s44321-025-00316-1)
Supplement: Supplementary file 8 — Appendix Figure Source Data [file 44321_2025_316_MOESM8_ESM.zip › Appendix Figure 3/3A/data.xlsx]

## Sheet: Sheet 1
diagnosis	value
CN	0.501005
CN	-1.11924
CN	-1.95206
CN	-0.672196
CN	-1.65982
CN	-0.258496
CN	-1.20502
CN	-1.44397
CN	-0.739999
CN	0.212501
CN	-1.09606
CN	-0.499426
CN	-2.4803
CN	-1.09046
CN	-0.0869983
CN	-1.27064
CN	-0.774593
CN	-1.49082
CN	0.334047
CN	-1.28831
CN	-1.04784
CN	1.32374
CN	-0.348192
CN	-1.27046
CN	-1.19323
CN	-0.963496
CN	-1.18812
CN	-0.241753
CN	-0.914164
CN	-0.164525
CN	0.397787
CN	-1.16151
CN	-0.424169
CN	0.122862
CN	-0.455094
CN	0.895783
CN	0.0199173
CN	-0.476992
CN	-0.915582
CN	0.823962
CN	-1.00776
CN	0.106849
CN	-1.12457
CN	-0.908082
CN	-0.0665622
CN	0.247129
CN	-0.24865
CN	0.781306
CN	-0.0377975
CN	-0.845483
CN	0.180641
CN	-0.134799
CN	-0.739123
CN	-1.14731
CN	1.50633
CN	0.664159
CN	0.0229675
CN	0.37028
CN	0.126276
CN	-0.329117
CN	-0.848723
CN	-1.13825
CN	-0.646085
CN	-1.06807
CN	0.23955
CN	-1.39019
CN	-0.940363
CN	-0.542618
CN	-1.7157
CN	-0.742852
MCI_Alz	-0.75733
MCI_Alz	-1.07415
Dem_Alz	1.11591
Dem_Alz	0.824002
MCI_Alz	-0.483284
CN	0.223538
CN	-0.803055
CN	-0.0897857
MCI_Alz	-0.603637
CN	-1.24995
MCI_Alz	0.943428
CN	-1.1311
CN	-0.499798
Dem_Alz	-0.106121
MCI_Alz	0.526588
MCI_Alz	0.499313
CN	-0.900533
MCI_Alz	0.599492
Dem_Alz	-0.0531979
MCI_Alz	-0.243261
MCI_Alz	-0.81735
CN	-0.787245
MCI_Alz	-1.07062
MCI_Alz	-1.19591
MCI_Alz	0.592649
MCI_Alz	-0.0867589
MCI_Alz	0.445747
MCI_Alz	-0.67719
MCI_Alz	-0.143258
MCI_Alz	-1.13951
MCI_Alz	-1.04003
MCI_Alz	1.26892
MCI_Alz	0.0452118
MCI_Alz	0.1547
MCI_Alz	0.00325254
CN	-0.505717
MCI_Alz	-1.30713
CN	-1.44993
MCI_Alz	-0.0834587
MCI_Alz	0.390843
CN	-0.340999
CN	0.780768
MCI_Alz	-0.954221
MCI_Alz	-0.688863
CN	-0.214767
MCI_Alz	0.669338
CN	1.02634
MCI_Alz	0.215338
MCI_Alz	-0.42398
MCI_Alz	-1.47745
MCI_Alz	-0.390536
CN	-0.172932
CN	-1.17491
MCI_Alz	0.0391716
CN	-0.0422429
CN	-0.207673
MCI_Alz	1.20392
MCI_Alz	0.0345349
MCI_Alz	1.97017
CN	1.82216
MCI_Alz	-0.654324
CN	0.418472
MCI_Alz	-0.141555
Dem_Alz	0.375278
MCI_Alz	-0.238664
Dem_Alz	0.237324
MCI_Alz	-0.772073
Dem_Alz	1.13115
MCI_Alz	0.285949
MCI_Alz	1.89512
MCI_Alz	-0.437889
MCI_Alz	-0.538674
MCI_Alz	0.996356
MCI_Alz	-0.504894
MCI_Alz	-0.409472
Dem_Alz	-0.547463
MCI_Alz	-0.964737
MCI_Alz	-0.0687575
Dem_Alz	-1.23078
MCI_Alz	0.175226
CN	-1.12316
Dem_Alz	-1.71596
CN	-0.582716
Dem_Alz	-0.189732
Dem_Alz	-1.51862
CN	-0.559166
MCI_Alz	-1.06927
MCI_Alz	0.654601
MCI_Alz	-1.89757
MCI_Alz	-1.31498
MCI_Alz	1.46173
MCI_Alz	-0.647294
MCI_Alz	0.306056
MCI_Alz	-0.635232
CN	-0.554392
CN	0.845763
Dem_Alz	-0.30297
CN	3.43649
MCI_Alz	1.05333
MCI_Alz	-1.0623
MCI_Alz	-0.345766
Dem_Alz	-0.958986
Dem_Alz	-0.509169
Dem_Alz	0.351281
CN	-0.495208
Dem_Alz	0.595451
MCI_Alz	1.11689
Dem_Alz	-0.761469
Dem_Alz	1.15483
MCI_Alz	2.17533
MCI_Alz	-1.38417
Dem_Alz	0.448484
MCI_Alz	-0.50763
MCI_Alz	1.02927
MCI_Alz	0.806476
MCI_Alz	-0.966805
MCI_Alz	0.675063
MCI_Alz	-0.554771
MCI_Alz	1.03111
MCI_Alz	2.38824
MCI_Alz	0.578898
MCI_Alz	1.65943
MCI_Alz	0.49883
MCI_Alz	1.5028
MCI_Alz	-0.599355
MCI_Alz	0.953387
MCI_Alz	1.15068
MCI_Alz	1.28216
MCI_Alz	-0.0911078
MCI_Alz	0.429572
MCI_Alz	1.21417
MCI_Alz	-0.334204
Dem_Alz	0.115773
MCI_Alz	0.975848
Dem_Alz	0.74843
MCI_Alz	1.11349
MCI_Alz	1.22893
CN	1.63139
CN	0.192667
MCI_Alz	0.511822
CN	-0.178898
MCI_Alz	0.0113749
Dem_Alz	0.0807547
MCI_Alz	-1.39603
MCI_Alz	1.36039
MCI_Alz	2.13382
CN	0.444041
CN	0.38111
MCI_Alz	0.696028
Dem_Alz	0.600433
Dem_Alz	1.78528
CN	-0.454827
MCI_Alz	-0.75496
MCI_Alz	1.78662
Dem_Alz	0.522859
CN	0.675008
MCI_Alz	-0.430482
CN	0.577726
Dem_Alz	2.43497
MCI_Alz	0.0180401
MCI_Alz	0.250644
CN	2.39676
MCI_Alz	-0.412808
CN	-1.05274
MCI_Alz	-0.608667
MCI_Alz	-0.331025
CN	-0.453977
MCI_Alz	0.50301
MCI_Alz	-0.142608
MCI_Alz	-0.28409
MCI_Alz	1.21802
CN	0.582009
Dem_Alz	0.674016
MCI_Alz	-0.240444
MCI_Alz	0.825828
MCI_Alz	-0.98778
MCI_Alz	0.251458
CN	0.648414
MCI_Alz	0.700049
MCI_Alz	-0.272176
MCI_Alz	-0.817263
MCI_Alz	-0.273179
MCI_Alz	-0.263884
CN	-0.440918
MCI_Alz	0.842956
MCI_Alz	2.03461
MCI_Alz	0.223824
MCI_Alz	0.278986
MCI_Alz	0.221002
MCI_Alz	-0.205278
MCI_Alz	-0.483713
MCI_Alz	0.271577
MCI_Alz	2.82388
MCI_Alz	0.48
MCI_Alz	1.83311
Dem_Alz	0.39685
MCI_Alz	0.463328
MCI_Alz	-0.173947
MCI_Alz	-0.0986761
MCI_Alz	-0.065153
Dem_Alz	0.860678
MCI_Alz	0.586588
MCI_Alz	-0.46014
Dem_Alz	0.830367
Dem_Alz	1.5809
MCI_Alz	-0.16154
Dem_Alz	3.14387
MCI_Alz	0.822579
MCI_Alz	0.071343
Dem_Alz	-0.564354
Dem_Alz	0.738204
MCI_Alz	-0.195346
Dem_Alz	-0.977881
Dem_Alz	-1.00212
Dem_Alz	0.470627
Dem_Alz	0.53897
MCI_Alz	0.965866
Dem_Alz	0.14129
MCI_Alz	-0.679148
Dem_Alz	-0.799328
Dem_Alz	-0.403685
MCI_Alz	-0.875571
Dem_Alz	1.1247
MCI_Alz	-0.314016
Dem_Alz	-0.57353
Dem_Alz	-1.40203
MCI_Alz	1.02157
MCI_Alz	-1.00485
Dem_Alz	0.176867
Dem_Alz	-0.975279
CN	-1.19526
Dem_Alz	0.598198
Dem_Alz	-0.0190165
MCI_Alz	2.04127
Dem_Alz	1.99977
Dem_Alz	-0.528055
MCI_Alz	0.547399
MCI_Alz	-0.72152
Dem_Alz	-0.724225
Dem_Alz	-0.207279
Dem_Alz	0.123783
Dem_Alz	0.215875
MCI_Alz	-1.28752
Dem_Alz	-0.0968202
MCI_Alz	-0.0137905
MCI_Alz	-1.34492
Dem_Alz	0.386581
MCI_Alz	1.44126
Dem_Alz	-1.64131
MCI_Alz	0.227397
MCI_Alz	-0.712848
MCI_Alz	2.49505
MCI_Alz	0.296087
Dem_Alz	-1.13937
MCI_Alz	1.73327
MCI_Alz	-0.522025
Dem_Alz	0.480251
MCI_Alz	-1.46479
MCI_Alz	-0.888588
MCI_Alz	0.472764
MCI_Alz	-1.13283
MCI_Alz	-2.34517
Dem_Alz	-0.600679
MCI_Alz	-0.236384
MCI_Alz	-0.328041
MCI_Alz	1.21046
MCI_Alz	-0.714107
Dem_Alz	-0.697803
Dem_Alz	-0.462675
MCI_Alz	-1.32667
MCI_Alz	-1.1346
Dem_Alz	0.41546
MCI_Alz	-0.938431
Dem_Alz	-1.13161
Dem_Alz	-0.017933
MCI_Alz	-0.960947
MCI_Alz	-0.345803
MCI_Alz	-0.77676
Dem_Alz	-1.33614
Dem_Alz	-0.205076
Dem_Alz	2.14384
MCI_Alz	-0.363524
MCI_Alz	-0.873437
MCI_Alz	0.65508
Dem_Alz	-0.269183
CN	0.381995
MCI_Alz	0.363665
MCI_Alz	1.72064
MCI_Alz	1.78185
MCI_Alz	1.12194
MCI_Alz	0.0176748
Dem_Alz	2.12295
MCI_Alz	2.11076
Dem_Alz	-0.321957
MCI_Alz	-0.795398
MCI_Alz	1.01662
Dem_Alz	0.239385
Dem_Alz	0.214337
MCI_Alz	-0.113864
Dem_Alz	-1.41591
Dem_Alz	0.505072
CN	0.437342
MCI_Alz	-0.775946
MCI_Alz	0.108041
MCI_Alz	-0.164635
MCI_Alz	0.96076
MCI_Alz	0.274174
MCI_Alz	-0.174974
MCI_Alz	0.188626
MCI_Alz	1.37545
MCI_Alz	3.26035
MCI_Alz	1.75906
Dem_Alz	0.128599
Dem_Alz	1.00945
Dem_Alz	1.03456
Dem_Alz	1.60766
MCI_Alz	1.57146
MCI_Alz	-0.627818
Dem_Alz	1.08595
Dem_Alz	0.702815
Dem_Alz	0.156393
MCI_Alz	0.707059
Dem_Alz	3.24867
Dem_Alz	1.26038
Dem_Alz	-0.214244
Dem_Alz	-0.399111
MCI_Alz	2.02907
MCI_Alz	0.472558
MCI_Alz	1.1876
MCI_Alz	-0.189483
Dem_Alz	0.871119
Dem_Alz	-0.14503
MCI_Alz	0.528583
MCI_Alz	0.883467
Dem_Alz	-0.436673
MCI_Alz	1.7833
MCI_Alz	-1.34668
Dem_Alz	0.643654
MCI_Alz	-0.385966
MCI_Alz	-0.949765
MCI_Alz	-0.794405
MCI_Alz	-0.843519
Dem_Alz	1.29575
MCI_Alz	2.88288
Dem_Alz	-0.377146
MCI_Alz	-0.12527
MCI_Alz	0.864428
MCI_Alz	0.0360473
Dem_Alz	-0.0880381
MCI_Alz	0.505233
Dem_Alz	-0.810093
Dem_Alz	1.65678
Dem_Alz	1.95709
Dem_Alz	0.523359
Dem_Alz	0.65931
MCI_Alz	3.35557
Dem_Alz	-0.481425
Dem_Alz	1.31626
Dem_Alz	1.27318
Dem_Alz	0.272992
