# Supplementary material for: Glia inflammation and cell death pathways drive disease progression in preclinical and early AD
Source: EMBO Mol Med. 2025 Oct 10;17(11):3064–79. doi: 10.1038/s44321-025-00316-1 (PMC12603189; doi:10.1038/s44321-025-00316-1)
Supplement: Supplementary file 8 — Appendix Figure Source Data [file 44321_2025_316_MOESM8_ESM.zip › Appendix Figure 3/3N/data.xlsx]

## Sheet: Sheet 1
Description	Imaging	signed neg log10 Padj
mitochondrial axonal transport	mk_adni_suvr_infcg_braak1	3.41965
mitochondrial axonal transport	mk_adni_suvr_infcg_braak2	3.39753
mitochondrial axonal transport	mk_adni_suvr_infcg_braak3	3.55405
mitochondrial axonal transport	mk_adni_suvr_infcg_braak4	3.41966
mitochondrial axonal transport	mk_adni_suvr_infcg_braak5	1.58316
mitochondrial axonal transport	mk_adni_suvr_infcg_braak6	2.11337
mitochondrial axonal transport	nav_adni_suvr_fullcg_neocortex	3.09702
mitochondrial axonal transport	hp_vol	-2.62828
mitochondrial axonal transport	cdr	4.75418
mitochondrial axonal transport	cdr_sob	4.24334
mitochondrial axonal transport	mmse	-3.96835
