# Supplementary material for: Glia inflammation and cell death pathways drive disease progression in preclinical and early AD
Source: EMBO Mol Med. 2025 Oct 10;17(11):3064–79. doi: 10.1038/s44321-025-00316-1 (PMC12603189; doi:10.1038/s44321-025-00316-1)
Supplement: Supplementary file 8 — Appendix Figure Source Data [file 44321_2025_316_MOESM8_ESM.zip › Appendix Figure 4 /4B/data.xlsx]

## Sheet: Sheet 1
ATN	value
000	-0.331685
000	-0.630798
000	-1.95983
000	-0.144285
000	-1.33602
000	-0.184817
000	-1.23568
000	-1.06185
000	0.0026978
000	-0.586933
000	-1.21268
000	-0.409029
000	-0.86643
000	-0.699738
000	-0.48606
000	-0.969725
000	-2.00171
000	-1.59031
000	0.0764685
000	-0.877809
000	-1.12869
000	0.0895807
000	-1.11339
000	-1.37817
000	-0.751275
000	-1.09659
000	-0.665145
000	-1.00059
000	-1.30884
000	-0.70276
000	-0.370915
000	-0.127462
000	-0.822069
000	0.142346
000	-1.2089
000	0.22007
000	-0.875927
000	-1.12693
000	-0.690052
000	-0.700458
000	-1.54224
000	-0.761004
000	-0.895874
000	-1.056
000	-0.879002
000	-0.192101
000	-0.911898
000	-0.240449
000	-0.432036
000	-1.41769
000	-0.195138
000	-1.14637
000	-0.900604
000	-1.08936
000	0.283516
000	0.155827
000	-0.470144
000	0.986089
000	-0.580233
000	0.422243
000	-0.745671
000	-0.823165
000	-1.67112
000	-1.28176
000	-0.492938
000	-1.78071
000	-0.555971
000	-1.1238
100	-1.17546
100	-1.26532
100	-0.665315
100	-1.34056
100	-0.00892857
100	0.46154
100	0.369315
100	-0.292061
100	-0.962475
100	-0.271994
100	-1.15354
100	-0.283369
100	1.3619
100	-1.20329
100	-0.76422
100	0.129473
100	-0.0904907
100	-0.487832
100	-0.767759
100	0.0924463
100	-0.142472
100	-0.177703
100	-0.828755
100	-1.70924
100	-1.28459
100	-1.53654
100	-0.400951
100	-0.171733
100	0.593705
100	0.466204
100	0.014422
100	-0.635455
100	0.301389
100	1.03955
100	0.0818304
100	-0.304318
100	-0.257954
100	-0.335527
100	-1.18958
100	0.100506
100	-0.0833294
100	0.048939
100	0.261014
100	-0.470065
100	-0.680547
100	-0.872087
100	-0.906692
100	-0.985127
100	-0.0169902
100	0.541812
100	0.0186965
100	-0.519902
100	-0.609322
100	-0.0539483
100	-0.742059
100	-0.845634
100	-0.544296
100	-1.08546
100	-0.91902
100	-0.841298
100	0.385305
100	1.2291
100	-0.994183
100	-0.813687
100	-0.561822
100	-0.119178
100	-1.17032
100	-0.127993
100	-0.100257
100	0.241944
100	-0.22196
100	0.184671
100	-0.805208
100	0.108236
100	-0.250372
100	-0.764687
100	0.39039
110	-0.0538
110	-0.501407
110	1.01632
110	-1.10966
110	-0.23089
110	-1.02131
110	-1.34915
110	0.0562531
110	0.101506
110	-1.40139
110	-0.919287
110	-1.35374
110	0.520137
110	-1.64538
110	-0.545704
110	2.21827
110	0.00677239
110	0.202257
110	-0.452454
110	-0.0554452
110	0.651703
110	0.269571
110	3.09298
110	0.0112427
110	-0.374914
110	-0.591537
110	-0.830727
110	-0.772833
110	2.23083
110	-0.217604
110	2.59377
110	1.15049
110	-0.45736
110	1.47945
110	1.47395
110	0.233282
110	1.05175
110	0.857028
110	0.735073
110	0.615653
110	-1.08611
110	0.0494609
110	0.415998
110	2.84198
110	1.68252
110	-0.443595
110	1.06241
110	1.10819
110	2.20824
110	-0.50858
110	1.21361
110	1.78485
110	3.25401
110	0.321483
110	1.44851
110	0.359283
110	-0.141994
110	0.110724
110	0.79537
110	1.0659
110	0.809982
110	0.123289
110	1.55836
110	-0.168768
110	0.100097
110	-0.224413
110	0.300997
110	0.612776
110	-0.0925686
110	2.08119
110	1.2875
110	1.00017
110	0.389451
110	0.506853
110	1.47048
110	0.779797
110	-0.00803342
110	-1.1448
110	0.956908
110	0.0713795
110	-0.1548
110	0.0756872
110	0.380687
110	2.48725
110	-0.455685
110	0.281975
110	0.976793
110	0.25514
110	-1.38714
110	-0.921608
110	-1.33114
110	-0.166838
110	0.0490842
110	0.12483
110	0.606594
110	0.83458
110	0.242703
110	0.500281
110	-0.476171
110	0.147135
110	-0.418337
110	0.685732
110	0.755094
110	0.54278
110	0.829868
110	-0.482373
110	-0.476849
110	-0.578913
110	-0.534185
110	1.22858
110	2.41199
110	1.48508
110	1.29034
110	0.0675751
110	-0.223356
110	-0.26422
110	0.222172
110	2.78111
110	0.987336
110	2.87332
110	0.39928
110	0.914582
110	0.302051
110	-0.480115
110	0.519068
110	0.843766
110	1.12969
110	0.46698
110	0.326493
110	1.51739
110	0.906529
110	2.09376
110	0.467647
110	-0.162189
110	-0.818677
110	-0.734431
110	1.37818
110	-0.608873
110	-0.399595
110	-0.0605372
110	0.431154
110	0.713867
110	-0.315807
110	0.799441
110	-0.39964
111	-0.596468
111	1.21953
111	1.26459
111	0.451614
111	-1.19079
111	-0.616061
111	1.24403
111	-0.136213
111	0.851893
111	-1.08438
111	0.498065
111	0.80117
111	0.232246
111	4.13794
111	2.58995
111	-0.370451
111	1.63287
111	0.324089
111	-0.714426
111	0.723411
111	-0.0475968
111	0.133267
111	-0.88474
111	-0.184613
111	0.0696339
111	-0.987205
111	1.5399
111	1.88709
111	-0.298819
111	-0.727725
111	-0.267315
111	3.35192
111	0.585399
111	0.311672
111	1.31628
111	-0.0831356
111	0.435267
111	-0.527544
111	-0.826517
111	-1.0315
111	-0.906777
111	-1.28854
111	-0.309481
111	0.603328
111	0.691075
111	0.321419
111	-0.756986
111	-0.216611
111	-0.453723
111	-0.253682
111	-1.63596
111	0.176569
111	-0.156782
111	-0.447103
111	0.289921
111	-0.289168
111	0.446179
111	0.889689
111	-1.26615
111	0.0464993
111	1.58013
111	0.55203
111	-0.895022
111	3.05647
111	0.65194
111	0.343338
111	0.00538553
111	1.05309
111	1.36399
111	1.75976
111	0.456683
111	2.40159
111	0.20205
111	0.502168
111	-0.734238
111	-0.221762
111	-0.320592
111	-0.214211
111	-0.361847
111	-0.729511
111	0.277975
111	1.00524
111	-0.247155
111	-0.200981
111	0.1292
111	0.3744
111	0.367381
111	0.962964
111	-0.628967
111	1.52165
111	2.91189
111	0.320551
111	0.214861
111	0.986625
111	1.31466
111	2.27144
111	1.37831
111	-1.12381
111	-0.37345
111	0.233042
111	1.07023
111	1.63197
111	2.82407
111	0.256764
111	-0.477894
111	0.105063
111	1.49464
111	-0.292426
111	2.46322
111	0.692984
111	1.51337
111	0.183967
111	-0.0123683
111	1.08247
111	-0.880338
111	2.4869
111	-0.617336
111	1.20696
111	0.710632
111	-0.563913
111	-1.0563
111	-0.453173
111	0.343652
111	3.02714
111	-0.376287
111	-0.380935
111	0.55659
111	-0.327975
111	-0.0208312
111	-0.240479
111	-0.156307
111	2.06333
111	1.14408
111	0.0810469
111	1.17453
111	1.50522
111	-0.0287664
111	1.2093
111	2.07807
111	0.795765
