# Supplementary material for: Glia inflammation and cell death pathways drive disease progression in preclinical and early AD
Source: EMBO Mol Med. 2025 Oct 10;17(11):3064–79. doi: 10.1038/s44321-025-00316-1 (PMC12603189; doi:10.1038/s44321-025-00316-1)
Supplement: Supplementary file 8 — Appendix Figure Source Data [file 44321_2025_316_MOESM8_ESM.zip › Appendix Figure 4 /4C/stats.xlsx]

## Sheet: Sheet 1
Description	ATN	Parameter	cor.r	cor.p	cor.padj
Synaptic signalling	A-T-N-	mk_adni_suvr_infcg_braak1	0.202	0.017	0.184
Synaptic signalling	A-T-N-	mk_adni_suvr_infcg_braak2	0.136	0.108	1
Synaptic signalling	A-T-N-	mk_adni_suvr_infcg_braak3	0.205	0.015	0.164
Synaptic signalling	A-T-N-	mk_adni_suvr_infcg_braak4	0.169	0.045	0.498
Synaptic signalling	A-T-N-	mk_adni_suvr_infcg_braak5	0.147	0.082	0.903
Synaptic signalling	A-T-N-	mk_adni_suvr_infcg_braak6	0.134	0.113	1
Synaptic signalling	A-T-N-	nav_adni_suvr_fullcg_neocortex	0.237	0.005	0.053
Synaptic signalling	A-T-N-	hp_vol	-0.101	0.233	1
Synaptic signalling	A-T-N-	cdr	-0.084	0.326	1
Synaptic signalling	A-T-N-	cdr_sob	-0.03	0.726	1
Synaptic signalling	A-T-N-	mmse	-0.074	0.39	1
Synaptic signalling	A+T+N-	mk_adni_suvr_infcg_braak1	-0.192	0.275	1
Synaptic signalling	A+T+N-	mk_adni_suvr_infcg_braak2	-0.22	0.209	1
Synaptic signalling	A+T+N-	mk_adni_suvr_infcg_braak3	0.076	0.67	1
Synaptic signalling	A+T+N-	mk_adni_suvr_infcg_braak4	-0.013	0.941	1
Synaptic signalling	A+T+N-	mk_adni_suvr_infcg_braak5	-0.139	0.432	1
Synaptic signalling	A+T+N-	mk_adni_suvr_infcg_braak6	-0.195	0.268	1
Synaptic signalling	A+T+N-	nav_adni_suvr_fullcg_neocortex	0.058	0.743	1
Synaptic signalling	A+T+N-	hp_vol	-0.061	0.73	1
Synaptic signalling	A+T+N-	cdr	-0.096	0.6	1
Synaptic signalling	A+T+N-	cdr_sob	-0.018	0.923	1
Synaptic signalling	A+T+N-	mmse	0.254	0.167	1
Synaptic signalling	A+T+N+	mk_adni_suvr_infcg_braak1	0.332	0.105	1
Synaptic signalling	A+T+N+	mk_adni_suvr_infcg_braak2	0.258	0.213	1
Synaptic signalling	A+T+N+	mk_adni_suvr_infcg_braak3	0.046	0.827	1
Synaptic signalling	A+T+N+	mk_adni_suvr_infcg_braak4	0.122	0.559	1
Synaptic signalling	A+T+N+	mk_adni_suvr_infcg_braak5	-0.007	0.975	1
Synaptic signalling	A+T+N+	mk_adni_suvr_infcg_braak6	-0.242	0.242	1
Synaptic signalling	A+T+N+	nav_adni_suvr_fullcg_neocortex	0.075	0.72	1
Synaptic signalling	A+T+N+	hp_vol	-0.35	0.087	0.956
Synaptic signalling	A+T+N+	cdr	-0.15	0.475	1
Synaptic signalling	A+T+N+	cdr_sob	-0.105	0.617	1
Synaptic signalling	A+T+N+	mmse	0.167	0.434	1
Synaptic signalling	A+T-N-	mk_adni_suvr_infcg_braak1	0.053	0.782	1
Synaptic signalling	A+T-N-	mk_adni_suvr_infcg_braak2	0.015	0.938	1
Synaptic signalling	A+T-N-	mk_adni_suvr_infcg_braak3	0.157	0.406	1
Synaptic signalling	A+T-N-	mk_adni_suvr_infcg_braak4	0.39	0.034	0.376
Synaptic signalling	A+T-N-	mk_adni_suvr_infcg_braak5	0.343	0.064	0.703
Synaptic signalling	A+T-N-	mk_adni_suvr_infcg_braak6	0.293	0.117	1
Synaptic signalling	A+T-N-	nav_adni_suvr_fullcg_neocortex	0.122	0.52	1
Synaptic signalling	A+T-N-	hp_vol	-0.04	0.834	1
Synaptic signalling	A+T-N-	cdr	0	1	1
Synaptic signalling	A+T-N-	cdr_sob	0.058	0.766	1
Synaptic signalling	A+T-N-	mmse	-0.188	0.338	1
neuroinflammation	A-T-N-	mk_adni_suvr_infcg_braak1	0.115	0.175	1
neuroinflammation	A-T-N-	mk_adni_suvr_infcg_braak2	0.072	0.398	1
neuroinflammation	A-T-N-	mk_adni_suvr_infcg_braak3	0.109	0.198	1
neuroinflammation	A-T-N-	mk_adni_suvr_infcg_braak4	0.08	0.347	1
neuroinflammation	A-T-N-	mk_adni_suvr_infcg_braak5	0.076	0.37	1
neuroinflammation	A-T-N-	mk_adni_suvr_infcg_braak6	0.06	0.481	1
neuroinflammation	A-T-N-	nav_adni_suvr_fullcg_neocortex	0.269	0.001	0.014
neuroinflammation	A-T-N-	hp_vol	-0.095	0.262	1
neuroinflammation	A-T-N-	cdr	-0.056	0.513	1
neuroinflammation	A-T-N-	cdr_sob	-0.008	0.922	1
neuroinflammation	A-T-N-	mmse	-0.05	0.562	1
neuroinflammation	A+T+N-	mk_adni_suvr_infcg_braak1	-0.144	0.415	1
neuroinflammation	A+T+N-	mk_adni_suvr_infcg_braak2	-0.149	0.4	1
neuroinflammation	A+T+N-	mk_adni_suvr_infcg_braak3	0.001	0.994	1
neuroinflammation	A+T+N-	mk_adni_suvr_infcg_braak4	-0.061	0.733	1
neuroinflammation	A+T+N-	mk_adni_suvr_infcg_braak5	-0.142	0.422	1
neuroinflammation	A+T+N-	mk_adni_suvr_infcg_braak6	-0.194	0.271	1
neuroinflammation	A+T+N-	nav_adni_suvr_fullcg_neocortex	0.145	0.413	1
neuroinflammation	A+T+N-	hp_vol	-0.223	0.204	1
neuroinflammation	A+T+N-	cdr	-0.116	0.528	1
neuroinflammation	A+T+N-	cdr_sob	-0.054	0.768	1
neuroinflammation	A+T+N-	mmse	0.332	0.068	0.745
neuroinflammation	A+T+N+	mk_adni_suvr_infcg_braak1	0.328	0.11	1
neuroinflammation	A+T+N+	mk_adni_suvr_infcg_braak2	0.205	0.323	1
neuroinflammation	A+T+N+	mk_adni_suvr_infcg_braak3	-0.018	0.934	1
neuroinflammation	A+T+N+	mk_adni_suvr_infcg_braak4	0.055	0.795	1
neuroinflammation	A+T+N+	mk_adni_suvr_infcg_braak5	-0.084	0.689	1
neuroinflammation	A+T+N+	mk_adni_suvr_infcg_braak6	-0.274	0.185	1
neuroinflammation	A+T+N+	nav_adni_suvr_fullcg_neocortex	0.109	0.602	1
neuroinflammation	A+T+N+	hp_vol	-0.274	0.185	1
neuroinflammation	A+T+N+	cdr	-0.179	0.393	1
neuroinflammation	A+T+N+	cdr_sob	-0.106	0.616	1
neuroinflammation	A+T+N+	mmse	0.158	0.46	1
neuroinflammation	A+T-N-	mk_adni_suvr_infcg_braak1	0.138	0.465	1
neuroinflammation	A+T-N-	mk_adni_suvr_infcg_braak2	0.11	0.563	1
neuroinflammation	A+T-N-	mk_adni_suvr_infcg_braak3	0.321	0.084	0.925
neuroinflammation	A+T-N-	mk_adni_suvr_infcg_braak4	0.542	0.002	0.025
neuroinflammation	A+T-N-	mk_adni_suvr_infcg_braak5	0.52	0.004	0.04
neuroinflammation	A+T-N-	mk_adni_suvr_infcg_braak6	0.408	0.026	0.285
neuroinflammation	A+T-N-	nav_adni_suvr_fullcg_neocortex	0.277	0.138	1
neuroinflammation	A+T-N-	hp_vol	-0.22	0.242	1
neuroinflammation	A+T-N-	cdr	-0.075	0.701	1
neuroinflammation	A+T-N-	cdr_sob	0.016	0.934	1
neuroinflammation	A+T-N-	mmse	0.163	0.407	1
cell death pathways	A-T-N-	mk_adni_suvr_infcg_braak1	0.137	0.105	1
cell death pathways	A-T-N-	mk_adni_suvr_infcg_braak2	0.091	0.285	1
cell death pathways	A-T-N-	mk_adni_suvr_infcg_braak3	0.098	0.25	1
cell death pathways	A-T-N-	mk_adni_suvr_infcg_braak4	0.048	0.57	1
cell death pathways	A-T-N-	mk_adni_suvr_infcg_braak5	0.032	0.708	1
cell death pathways	A-T-N-	mk_adni_suvr_infcg_braak6	0.012	0.889	1
cell death pathways	A-T-N-	nav_adni_suvr_fullcg_neocortex	0.241	0.004	0.045
cell death pathways	A-T-N-	hp_vol	-0.108	0.201	1
cell death pathways	A-T-N-	cdr	-0.068	0.427	1
cell death pathways	A-T-N-	cdr_sob	-0.005	0.95	1
cell death pathways	A-T-N-	mmse	-0.044	0.607	1
cell death pathways	A+T+N-	mk_adni_suvr_infcg_braak1	-0.106	0.551	1
cell death pathways	A+T+N-	mk_adni_suvr_infcg_braak2	-0.137	0.438	1
cell death pathways	A+T+N-	mk_adni_suvr_infcg_braak3	0.101	0.567	1
cell death pathways	A+T+N-	mk_adni_suvr_infcg_braak4	0.012	0.945	1
cell death pathways	A+T+N-	mk_adni_suvr_infcg_braak5	-0.105	0.553	1
cell death pathways	A+T+N-	mk_adni_suvr_infcg_braak6	-0.095	0.59	1
cell death pathways	A+T+N-	nav_adni_suvr_fullcg_neocortex	0.075	0.672	1
cell death pathways	A+T+N-	hp_vol	-0.111	0.531	1
cell death pathways	A+T+N-	cdr	-0.046	0.804	1
cell death pathways	A+T+N-	cdr_sob	0.022	0.906	1
cell death pathways	A+T+N-	mmse	0.286	0.119	1
cell death pathways	A+T+N+	mk_adni_suvr_infcg_braak1	0.277	0.18	1
cell death pathways	A+T+N+	mk_adni_suvr_infcg_braak2	0.222	0.284	1
cell death pathways	A+T+N+	mk_adni_suvr_infcg_braak3	0.02	0.925	1
cell death pathways	A+T+N+	mk_adni_suvr_infcg_braak4	0.062	0.77	1
cell death pathways	A+T+N+	mk_adni_suvr_infcg_braak5	-0.099	0.636	1
cell death pathways	A+T+N+	mk_adni_suvr_infcg_braak6	-0.28	0.175	1
cell death pathways	A+T+N+	nav_adni_suvr_fullcg_neocortex	0.095	0.652	1
cell death pathways	A+T+N+	hp_vol	-0.312	0.129	1
cell death pathways	A+T+N+	cdr	-0.189	0.367	1
cell death pathways	A+T+N+	cdr_sob	-0.088	0.677	1
cell death pathways	A+T+N+	mmse	0.184	0.39	1
cell death pathways	A+T-N-	mk_adni_suvr_infcg_braak1	0.054	0.778	1
cell death pathways	A+T-N-	mk_adni_suvr_infcg_braak2	0.18	0.339	1
cell death pathways	A+T-N-	mk_adni_suvr_infcg_braak3	0.32	0.085	0.94
cell death pathways	A+T-N-	mk_adni_suvr_infcg_braak4	0.513	0.004	0.046
cell death pathways	A+T-N-	mk_adni_suvr_infcg_braak5	0.459	0.011	0.125
cell death pathways	A+T-N-	mk_adni_suvr_infcg_braak6	0.405	0.027	0.299
cell death pathways	A+T-N-	nav_adni_suvr_fullcg_neocortex	0.28	0.134	1
cell death pathways	A+T-N-	hp_vol	-0.109	0.566	1
cell death pathways	A+T-N-	cdr	0.008	0.966	1
cell death pathways	A+T-N-	cdr_sob	0.054	0.779	1
cell death pathways	A+T-N-	mmse	-0.074	0.709	1
glia activation	A-T-N-	mk_adni_suvr_infcg_braak1	0.101	0.235	1
glia activation	A-T-N-	mk_adni_suvr_infcg_braak2	0.071	0.4	1
glia activation	A-T-N-	mk_adni_suvr_infcg_braak3	0.098	0.247	1
glia activation	A-T-N-	mk_adni_suvr_infcg_braak4	0.049	0.565	1
glia activation	A-T-N-	mk_adni_suvr_infcg_braak5	0.045	0.599	1
glia activation	A-T-N-	mk_adni_suvr_infcg_braak6	0.026	0.755	1
glia activation	A-T-N-	nav_adni_suvr_fullcg_neocortex	0.237	0.005	0.052
glia activation	A-T-N-	hp_vol	-0.073	0.387	1
glia activation	A-T-N-	cdr	-0.088	0.302	1
glia activation	A-T-N-	cdr_sob	-0.042	0.624	1
glia activation	A-T-N-	mmse	-0.035	0.685	1
glia activation	A+T+N-	mk_adni_suvr_infcg_braak1	-0.1	0.572	1
glia activation	A+T+N-	mk_adni_suvr_infcg_braak2	-0.104	0.556	1
glia activation	A+T+N-	mk_adni_suvr_infcg_braak3	0.07	0.694	1
glia activation	A+T+N-	mk_adni_suvr_infcg_braak4	-0.007	0.967	1
glia activation	A+T+N-	mk_adni_suvr_infcg_braak5	-0.102	0.565	1
glia activation	A+T+N-	mk_adni_suvr_infcg_braak6	-0.147	0.407	1
glia activation	A+T+N-	nav_adni_suvr_fullcg_neocortex	0.099	0.574	1
glia activation	A+T+N-	hp_vol	-0.192	0.275	1
glia activation	A+T+N-	cdr	-0.111	0.546	1
glia activation	A+T+N-	cdr_sob	-0.058	0.754	1
glia activation	A+T+N-	mmse	0.312	0.087	0.957
glia activation	A+T+N+	mk_adni_suvr_infcg_braak1	0.301	0.144	1
glia activation	A+T+N+	mk_adni_suvr_infcg_braak2	0.226	0.276	1
glia activation	A+T+N+	mk_adni_suvr_infcg_braak3	0.004	0.987	1
glia activation	A+T+N+	mk_adni_suvr_infcg_braak4	0.055	0.795	1
glia activation	A+T+N+	mk_adni_suvr_infcg_braak5	-0.108	0.604	1
glia activation	A+T+N+	mk_adni_suvr_infcg_braak6	-0.294	0.154	1
glia activation	A+T+N+	nav_adni_suvr_fullcg_neocortex	0.108	0.604	1
glia activation	A+T+N+	hp_vol	-0.321	0.118	1
glia activation	A+T+N+	cdr	-0.182	0.384	1
glia activation	A+T+N+	cdr_sob	-0.077	0.715	1
glia activation	A+T+N+	mmse	0.179	0.402	1
glia activation	A+T-N-	mk_adni_suvr_infcg_braak1	0.108	0.569	1
glia activation	A+T-N-	mk_adni_suvr_infcg_braak2	0.115	0.542	1
glia activation	A+T-N-	mk_adni_suvr_infcg_braak3	0.333	0.072	0.795
glia activation	A+T-N-	mk_adni_suvr_infcg_braak4	0.538	0.003	0.028
glia activation	A+T-N-	mk_adni_suvr_infcg_braak5	0.513	0.004	0.046
glia activation	A+T-N-	mk_adni_suvr_infcg_braak6	0.407	0.026	0.289
glia activation	A+T-N-	nav_adni_suvr_fullcg_neocortex	0.281	0.132	1
glia activation	A+T-N-	hp_vol	-0.22	0.243	1
glia activation	A+T-N-	cdr	-0.041	0.831	1
glia activation	A+T-N-	cdr_sob	0.04	0.836	1
glia activation	A+T-N-	mmse	0.118	0.549	1
mitochondrial axonal transport	A-T-N-	mk_adni_suvr_infcg_braak1	0.152	0.073	0.802
mitochondrial axonal transport	A-T-N-	mk_adni_suvr_infcg_braak2	0.057	0.499	1
mitochondrial axonal transport	A-T-N-	mk_adni_suvr_infcg_braak3	0.059	0.483	1
mitochondrial axonal transport	A-T-N-	mk_adni_suvr_infcg_braak4	0.042	0.617	1
mitochondrial axonal transport	A-T-N-	mk_adni_suvr_infcg_braak5	0.007	0.931	1
mitochondrial axonal transport	A-T-N-	mk_adni_suvr_infcg_braak6	-0.014	0.868	1
mitochondrial axonal transport	A-T-N-	nav_adni_suvr_fullcg_neocortex	0.289	0.001	0.006
mitochondrial axonal transport	A-T-N-	hp_vol	-0.168	0.047	0.515
mitochondrial axonal transport	A-T-N-	cdr	0.01	0.91	1
mitochondrial axonal transport	A-T-N-	cdr_sob	0.099	0.247	1
mitochondrial axonal transport	A-T-N-	mmse	-0.101	0.238	1
mitochondrial axonal transport	A+T+N-	mk_adni_suvr_infcg_braak1	0.037	0.837	1
mitochondrial axonal transport	A+T+N-	mk_adni_suvr_infcg_braak2	-0.004	0.985	1
mitochondrial axonal transport	A+T+N-	mk_adni_suvr_infcg_braak3	0.248	0.157	1
mitochondrial axonal transport	A+T+N-	mk_adni_suvr_infcg_braak4	0.176	0.318	1
mitochondrial axonal transport	A+T+N-	mk_adni_suvr_infcg_braak5	0.041	0.816	1
mitochondrial axonal transport	A+T+N-	mk_adni_suvr_infcg_braak6	-0.078	0.658	1
mitochondrial axonal transport	A+T+N-	nav_adni_suvr_fullcg_neocortex	-0.143	0.419	1
mitochondrial axonal transport	A+T+N-	hp_vol	-0.146	0.408	1
mitochondrial axonal transport	A+T+N-	cdr	0.111	0.545	1
mitochondrial axonal transport	A+T+N-	cdr_sob	0.121	0.51	1
mitochondrial axonal transport	A+T+N-	mmse	0.102	0.586	1
mitochondrial axonal transport	A+T+N+	mk_adni_suvr_infcg_braak1	0.402	0.047	0.519
mitochondrial axonal transport	A+T+N+	mk_adni_suvr_infcg_braak2	0.362	0.076	0.841
mitochondrial axonal transport	A+T+N+	mk_adni_suvr_infcg_braak3	0.168	0.421	1
mitochondrial axonal transport	A+T+N+	mk_adni_suvr_infcg_braak4	0.275	0.183	1
mitochondrial axonal transport	A+T+N+	mk_adni_suvr_infcg_braak5	0.19	0.361	1
mitochondrial axonal transport	A+T+N+	mk_adni_suvr_infcg_braak6	-0.01	0.963	1
mitochondrial axonal transport	A+T+N+	nav_adni_suvr_fullcg_neocortex	-0.01	0.963	1
mitochondrial axonal transport	A+T+N+	hp_vol	-0.235	0.258	1
mitochondrial axonal transport	A+T+N+	cdr	0.02	0.924	1
mitochondrial axonal transport	A+T+N+	cdr_sob	0.049	0.815	1
mitochondrial axonal transport	A+T+N+	mmse	0.035	0.873	1
mitochondrial axonal transport	A+T-N-	mk_adni_suvr_infcg_braak1	0.047	0.805	1
mitochondrial axonal transport	A+T-N-	mk_adni_suvr_infcg_braak2	0.084	0.657	1
mitochondrial axonal transport	A+T-N-	mk_adni_suvr_infcg_braak3	0.255	0.174	1
mitochondrial axonal transport	A+T-N-	mk_adni_suvr_infcg_braak4	0.27	0.148	1
mitochondrial axonal transport	A+T-N-	mk_adni_suvr_infcg_braak5	0.125	0.508	1
mitochondrial axonal transport	A+T-N-	mk_adni_suvr_infcg_braak6	0.012	0.951	1
mitochondrial axonal transport	A+T-N-	nav_adni_suvr_fullcg_neocortex	0.156	0.409	1
mitochondrial axonal transport	A+T-N-	hp_vol	-0.261	0.162	1
mitochondrial axonal transport	A+T-N-	cdr	0.182	0.344	1
mitochondrial axonal transport	A+T-N-	cdr_sob	0.183	0.343	1
mitochondrial axonal transport	A+T-N-	mmse	-0.104	0.598	1
